# Supplementary material for: Biclustering of transcriptome sequencing data reveals human tissue-specific circular RNAs
Source: BMC Genomics. 2018 Jan 19;19(Suppl 1):958. doi: 10.1186/s12864-017-4335-9 (PMC5780853; doi:10.1186/s12864-017-4335-9)
Supplement: Supplementary file 1 — One hundred forty-eight thousand ninety-five unique back-splicing junctions were identified from the selected transcriptome sequencing runs. Each of the junction site satisfy the threshold defined in the find_circ scripts. (XLSX 10182 kb) [file 12864_2017_4335_MOESM1_ESM.xlsx]

## Sheet: CircRNAs
CircRNA_position	strand	SRA_run
chr1:158153725-158226854	+	ERR197920
chr4:8368177-8368301	-	ERR197920
chr1:27945030-27945173	-	ERR197920
chr17:4798652-4798769	-	ERR197920
chr14:24459390-24505837	+	ERR197920
chr2:217347460-217364754	+	ERR197920
chr7:65418333-65469124	+	ERR197920
chr20:34319953-34320057	-	ERR197920
chr10:14987103-15063862	-	ERR197920
chrX:100599622-100599963	-	ERR197920
chr16:29675528-29675636	-	ERR197920
chr19:57722721-57760068	+	ERR197920
chr7:2293681-2293797	+	ERR197920
chr3:108576145-108576245	+	ERR197920
chr3:160790937-160791053	+	ERR197920
chr16:70351398-70390150	+	ERR197920
chr22:39428202-39448358	+	ERR197920
chr12:21790050-21791347	-	ERR197920
chr1:84700862-84701067	+	ERR197920
chr19:42401962-42402069	-	ERR197920
chr12:104732916-104733051	+	ERR197920
chr19:16264973-16265097	+	ERR197920
chr14:55309611-55309801	-	ERR197920
chr20:1552365-1616245	-	ERR197920
chr8:146015908-146016057	-	ERR197920
chr6:32810738-32811686	+	ERR197920
chr9:107515186-107528816	+	ERR197920
chr11:62655772-62655939	-	ERR197920
chr17:57771238-57771367	-	ERR197920
chr10:17279303-17279428	-	ERR197920
chr2:182360821-182360927	+	ERR197920
chr17:8390777-8390879	-	ERR197920
chr22:39440945-39475090	+	ERR197920
chr7:27162177-27204586	-	ERR197920
chr6:29857483-29912174	+	ERR197920
chr1:110231669-110255805	+	ERR197920
chr19:3053333-3053442	+	ERR197920
chr22:42528060-42533568	+	ERR197920
chr12:121668144-121668822	-	ERR197920
chr7:92236109-92236227	-	ERR197920
chr19:44531549-44622467	+	ERR197920
chr19:54721285-54754971	+	ERR197920
chr1:155184358-155204891	-	ERR197920
chr19:52477598-52505534	-	ERR197920
chr1:110200393-110255805	+	ERR197920
chr10:81073268-81073406	-	ERR197920
chr3:98309903-98310003	+	ERR197920
chrX:51638362-51638464	+	ERR197920
chr1:155180338-155200800	+	ERR197920
chr1:86173514-86173619	-	ERR197920
chr7:65943995-66038537	-	ERR197920
chr14:24617019-24617247	-	ERR197920
chr18:3255743-3277412	+	ERR197920
chr19:12384903-12385787	-	ERR197920
chr7:11021998-11030474	+	ERR197920
chr22:39425367-39441547	+	ERR197920
chr11:65272456-65272619	+	ERR197920
chr13:41556118-41556418	-	ERR197920
chr3:121355992-121356103	-	ERR197920
chr19:2271780-2328774	+	ERR197920
chr17:34171798-34171939	+	ERR197920
chr7:92759682-92759805	+	ERR197920
chr19:53934991-54016584	+	ERR197920
chr2:240951154-240951280	+	ERR197920
chr19:20748443-20829211	-	ERR197920
chr6:26370549-26406484	+	ERR197920
chr6:2948748-2948857	-	ERR197920
chr12:56716968-56717090	-	ERR197920
chr9:107521542-107535189	+	ERR197920
chr17:80024684-80024926	+	ERR197920
chr7:27191906-27204586	-	ERR197920
chr12:105151416-105151566	-	ERR197920
chr22:46689274-46689542	+	ERR197920
chr22:42915719-42976365	-	ERR197920
chr19:17321559-17321661	+	ERR197920
chr8:145161003-145161155	+	ERR197920
chr17:40765866-40817580	+	ERR197920
chr7:148903787-148963821	+	ERR197920
chr2:61417561-61417694	+	ERR197920
chr6:10728872-10751467	+	ERR197920
chr8:57130337-57130474	+	ERR197920
chr6:32487146-32548633	-	ERR197920
chr14:25443870-25444056	-	ERR197920
chr21:34962109-34962225	+	ERR197920
chr6:49573286-49573400	-	ERR197920
chr10:14987103-15066453	-	ERR197920
chr16:72132691-72132800	+	ERR197920
chr16:24581120-24581377	-	ERR197920
chr7:142460281-142470796	+	ERR197920
chr11:60898373-60898477	+	ERR197920
chr6:56917483-56955692	+	ERR197920
chr1:46083146-46083263	+	ERR197920
chr6:32487250-32522570	+	ERR197920
chr6:27419248-27419416	+	ERR197920
chr11:71214326-71214477	+	ERR197920
chr12:2061979-2062143	+	ERR197920
chr12:49523282-49580241	-	ERR197920
chr9:33264273-33264399	-	ERR197920
chr1:110207632-110233186	+	ERR197920
chr6:31694884-31694984	-	ERR197920
chr17:3818210-3818323	-	ERR197920
chr9:21994137-22006246	-	ERR197920
chr12:65641953-65642061	-	ERR197920
chr14:39649921-39650026	+	ERR197920
chrX:3736482-3811392	-	ERR197920
chr3:56761567-56761671	-	ERR197920
chr11:46404196-46404298	+	ERR197920
chr9:2115821-2123937	+	ERR197920
chr9:2040211-2040320	+	ERR197920
chr3:31658420-31658528	+	ERR197920
chr1:196716240-196799812	+	ERR197920
chr19:12058328-12087979	+	ERR197920
chr20:42091511-42091612	+	ERR197920
chr6:30638186-30638965	-	ERR197920
chr12:10570942-10584805	-	ERR197920
chr3:129034517-129034685	-	ERR197920
chr3:121361798-121363745	-	ERR197920
chr14:39649861-39650002	+	ERR197920
chr5:882846-882974	-	ERR197920
chr6:33381907-33382050	-	ERR197920
chr14:22320888-22371302	+	ERR197920
chr21:34927230-34927353	+	ERR197920
chr7:142459624-142480068	+	ERR197920
chr5:179146668-179146782	+	ERR197920
chr3:128204893-128205101	+	ERR197920
chr17:61775507-61775656	+	ERR197920
chr5:134113272-134113395	+	ERR197920
chr19:9728766-9804496	-	ERR197920
chr5:61681824-61681929	-	ERR197920
chr19:44732598-44768528	+	ERR197920
chr3:38183412-38183516	-	ERR197920
chr4:75144206-75144495	-	ERR197920
chr11:113639554-113639683	-	ERR197920
chr17:29645216-29645320	-	ERR197920
chr7:99964975-99987733	+	ERR197920
chrX:78011156-78011260	-	ERR197920
chr3:186504062-186504254	+	ERR197920
chr6:56915571-56955692	+	ERR197920
chr12:7064894-7065384	+	ERR197920
chr18:2917736-2917889	-	ERR197920
chr16:88552346-88552451	+	ERR197920
chr3:129695867-129695975	-	ERR197920
chr6:31583876-31584179	-	ERR197920
chr1:44877652-44878394	+	ERR197920
chr7:128852875-128853012	-	ERR197920
chr1:155184844-155205102	-	ERR197920
chr11:65273737-65273856	+	ERR197920
chr6:49573334-49573479	+	ERR197920
chr17:45297314-45297419	+	ERR197920
chr22:42910111-42970824	-	ERR197920
chr9:72328080-72328191	+	ERR197920
chr12:10560927-10571097	-	ERR197920
chr1:33238613-33238736	-	ERR197920
chr19:8520302-8520442	-	ERR197920
chr17:79477224-79477332	-	ERR197920
chr12:110655979-110656085	-	ERR197920
chr17:46681841-46700497	-	ERR197920
chr1:151025253-151025384	+	ERR197920
chr8:41791930-41792065	-	ERR197920
chr7:38295937-38309313	-	ERR197920
chr20:57574397-57574864	-	ERR197920
chr19:53928323-54007350	+	ERR197920
chr16:28602093-28613700	+	ERR197920
chr1:110203786-110233186	+	ERR197920
chr15:40751662-40751765	+	ERR197920
chr6:30672028-30672151	-	ERR197920
chr14:75747498-75747603	-	ERR197920
chr6:31794979-31797530	+	ERR197920
chr3:135868826-135868950	-	ERR197920
chr19:49377637-49377766	+	ERR197920
chr19:44605285-44622467	+	ERR197920
chr16:66971939-66982927	+	ERR197920
chr17:40762125-40811570	+	ERR197920
chr22:50694513-50705040	-	ERR197920
chr22:23010983-23089953	+	ERR197920
chrX:15739619-15782898	+	ERR197920
chr10:22896855-22898646	-	ERR197920
chr3:33905580-33906834	-	ERR197920
chr11:64538492-64538610	-	ERR197920
chr16:31373931-31421845	+	ERR197920
chr9:34400429-34400587	+	ERR197920
chr16:30545517-30567428	-	ERR197920
chr8:123965551-123965656	+	ERR197920
chrX:57147725-57163032	-	ERR197920
chr16:30196965-30197185	-	ERR197920
chr7:2402279-2402399	+	ERR197920
chrX:48338941-48339042	+	ERR197920
chr7:38295937-38305279	-	ERR197920
chr19:41434600-41497381	+	ERR197920
chr14:77935564-77935723	-	ERR197920
chr9:114873933-114874043	-	ERR197920
chr12:15095126-15095229	-	ERR197920
chr12:10561987-10588009	-	ERR197920
chrX:48771405-48771532	+	ERR197920
chr16:2812939-2813053	-	ERR197920
chr2:219526161-219526268	+	ERR197920
chr19:42881984-42882103	+	ERR197920
chr2:73828321-73899622	+	ERR197920
chr1:108417522-108417639	-	ERR197920
chr1:155182175-155202636	+	ERR197920
chr10:81073572-81073680	-	ERR197920
chrX:154002953-154003092	-	ERR197920
chr6:99848819-99848921	-	ERR197920
chr6:29913010-29976954	+	ERR197920
chr1:156778883-156779022	-	ERR197920
chr9:139328418-139328526	+	ERR197920
chr17:49043617-49043739	-	ERR197920
chr6:26407898-26444532	+	ERR197920
chr14:25077470-25101665	-	ERR197920
chr2:232325497-232326302	-	ERR197920
chr1:110211911-110231359	+	ERR197920
chr1:11132250-11134291	-	ERR197920
chr17:7416810-7416915	-	ERR197920
chr1:145323653-145346545	+	ERR197920
chr10:99967857-99969656	+	ERR197920
chr12:124497078-124497246	-	ERR197920
chr12:10008240-10008419	+	ERR197920
chr1:226333760-226333887	-	ERR197920
chr1:110212092-110231751	+	ERR197920
chr6:31322255-31349855	-	ERR197920
chr6:29896001-29912070	-	ERR197920
chr20:2817098-2817216	+	ERR197920
chr6:45332937-45333038	-	ERR197920
chr8:142221441-142221576	-	ERR197920
chr19:3982342-3982826	-	ERR197920
chr16:31392217-31435524	+	ERR197920
chr19:2229783-2269743	+	ERR197920
chr6:31239375-31324219	-	ERR197920
chr12:123001783-123001890	-	ERR197920
chr5:171475865-171475994	-	ERR197920
chr7:35942685-36006136	+	ERR197920
chr19:2426715-2426841	+	ERR197920
chr2:85554270-85554396	-	ERR197920
chr1:160851746-160920501	-	ERR197920
chr19:53884724-53884892	-	ERR197920
chr6:157222509-157222659	+	ERR197920
chr2:29011571-29011675	+	ERR197920
chr3:111637957-111638062	+	ERR197920
chr3:160131260-160137331	+	ERR197920
chr6:56915571-56955072	+	ERR197920
chr6:31239009-31324103	+	ERR197920
chr7:127732050-127732153	-	ERR197920
chr11:64534371-64544098	-	ERR197920
chr2:217363597-217363960	-	ERR197920
chr5:883005-883132	-	ERR197920
chr12:10587084-10601987	-	ERR197920
chr11:111756232-111756333	+	ERR197920
chr15:43924396-44019410	-	ERR197920
chr7:148947771-148963821	+	ERR197920
chr10:5008105-5091087	+	ERR197920
chr1:110200393-110256187	+	ERR197920
chr3:129965685-129965827	+	ERR197920
chr19:45419446-45430290	+	ERR197920
chr19:10798306-10799354	+	ERR197920
chr1:23395061-23395178	+	ERR197920
chr1:120457707-120457816	-	ERR197920
chr1:186316423-186316546	-	ERR197920
chr6:29910763-29974806	-	ERR197920
chr3:52777376-52777477	-	ERR197920
chr19:3977870-3977981	+	ERR197920
chr20:42089555-42089678	+	ERR197920
chr7:27191906-27211792	-	ERR197920
chr1:104116881-104162406	+	ERR197920
chr6:2836341-2838153	-	ERR197920
chr1:203278156-203278271	-	ERR197920
chr1:111439853-111439957	-	ERR197920
chr19:50840790-50865349	-	ERR197920
chr11:104901056-104936972	-	ERR197920
chr6:64395077-64395204	+	ERR197920
chr12:57917641-57917741	+	ERR197920
chr2:97462748-97483239	+	ERR197920
chr12:122999651-122999761	-	ERR197920
chr9:37086664-37121125	+	ERR197920
chr22:36688163-36688280	-	ERR197920
chr3:49397638-49397802	+	ERR197920
chr7:35943863-36012196	+	ERR197920
chr2:27890134-27890257	+	ERR197920
chr1:110231846-110256187	+	ERR197920
chr7:65419060-65469124	+	ERR197920
chr1:1417517-1454370	+	ERR197920
chr1:110212092-110256187	+	ERR197920
chr7:92131017-92132354	-	ERR197920
chr19:59060143-59060267	+	ERR197920
chr1:1430864-1464711	+	ERR197920
chr15:68585836-68585976	-	ERR197920
chr1:160853217-160921080	-	ERR197920
chr12:58001126-58001228	+	ERR197920
chr19:9730107-9805543	-	ERR197920
chr17:15935415-15935528	+	ERR197920
chr20:17640309-17640429	-	ERR197920
chr14:24776375-24776491	-	ERR197920
chr16:28603583-28617254	-	ERR197920
chr1:196682864-196749103	+	ERR197920
chr22:39411599-39417541	+	ERR197920
chr22:51020307-51020677	-	ERR197920
chr3:31666408-31666552	-	ERR197920
chr14:73570024-73570186	+	ERR197920
chr13:28850696-28850800	+	ERR197920
chr14:39649846-39649952	+	ERR197920
chr17:73635668-73635868	-	ERR197920
chr1:1601102-1666274	-	ERR197920
chr2:231152606-231250019	+	ERR197920
chr17:61498194-61498299	+	ERR197920
chr6:31239775-31324734	-	ERR197920
chr14:70237913-70238054	+	ERR197920
chr19:57716764-57755417	+	ERR197920
chr12:110785233-110785384	+	ERR197920
chr17:40766861-40818502	+	ERR197920
chr7:148947771-148985007	+	ERR197920
chr19:54783199-54802779	-	ERR197920
chr17:76133339-76133439	+	ERR197920
chr1:15993276-15993391	-	ERR197920
chr1:46766510-46766610	-	ERR197920
chr12:56549202-56553514	+	ERR197920
chr19:3976441-3976560	+	ERR197920
chr1:1573123-1636094	-	ERR197920
chr16:58049885-58050026	+	ERR197920
chr5:150276913-150277111	+	ERR197920
chr20:42089549-42089678	+	ERR197920
chr6:26370549-26444532	+	ERR197920
chr16:31309065-31374396	+	ERR197920
chr17:62499072-62499190	-	ERR197920
chr17:48829225-48829349	+	ERR197920
chr14:24435491-24470293	+	ERR197920
chr12:125011815-125012421	-	ERR197920
chr15:29346080-29346354	-	ERR197920
chr12:2797612-2851774	+	ERR197920
chr22:42912016-42973104	-	ERR197920
chr11:118499237-118499339	-	ERR197920
chr4:144134843-144134946	-	ERR197920
chr17:80223561-80223672	-	ERR197920
chr1:110200211-110231359	+	ERR197920
chr1:196670447-196749103	+	ERR197920
chrX:3761381-3824273	-	ERR197920
chr17:81042813-81043199	+	ERR197920
chr15:43931101-44024893	-	ERR197920
chr13:45952664-45952806	+	ERR197920
chr2:242004714-242004836	+	ERR197920
chr1:155188638-155210508	-	ERR197920
chr6:31239406-31324495	+	ERR197920
chr15:34525901-34526015	-	ERR197920
chr15:79181073-79181180	+	ERR197920
chr6:31785612-31797530	+	ERR197920
chr11:102198782-102221674	+	ERR197920
chr1:153637837-153638138	-	ERR197920
chr12:15095113-15095235	-	ERR197920
chrX:48797180-48798178	-	ERR197920
chr9:135939790-135957770	+	ERR197920
chr2:55209650-55209769	-	ERR197920
chr1:104116329-104200613	+	ERR197920
chr21:44330593-44330745	+	ERR197920
chr19:57888495-57908542	+	ERR197920
chr19:35175156-35230514	+	ERR197920
chr2:24430574-24430682	-	ERR197920
chr17:46681841-46685457	-	ERR197920
chr19:58004223-58016768	+	ERR197920
chr8:57130323-57130474	+	ERR197920
chr11:47377998-47378193	-	ERR197920
chr19:9785690-9804496	-	ERR197920
chr19:2851465-2915646	+	ERR197920
chr17:27594576-27613009	-	ERR197920
chr19:12511881-12544011	-	ERR197920
chr4:103189207-103225568	+	ERR197920
chr2:206986480-206987092	-	ERR197920
chr12:49525080-49580616	-	ERR197920
chr19:57722721-57755417	+	ERR197920
chr1:186315266-186315374	-	ERR197920
chr1:110233075-110257664	+	ERR197920
chr17:7416747-7416915	-	ERR197920
chr19:54970955-54971107	+	ERR197920
chr1:1412653-1447853	+	ERR197920
chr6:32629743-32725660	-	ERR197920
chr2:74720779-74720912	-	ERR197920
chr1:19426090-19427028	-	ERR197920
chr3:69113218-69117159	-	ERR197920
chr19:13051177-13051391	-	ERR197920
chr19:13050895-13051134	+	ERR197920
chr14:24708240-24708371	-	ERR197920
chrX:3736482-3772968	-	ERR197920
chr1:110200393-110211993	+	ERR197920
chr22:39385461-39421676	+	ERR197920
chr11:1774108-1774216	-	ERR197920
chr17:40764092-40812334	+	ERR197920
chr14:73570053-73570153	-	ERR197920
chr12:31257598-31257713	+	ERR197920
chr9:35057107-35057208	-	ERR197920
chr1:169930186-169930286	-	ERR197920
chr15:29101767-29105143	-	ERR197920
chr14:39650017-39650125	+	ERR197920
chr19:44495993-44531301	+	ERR197920
chr21:36162985-36163085	+	ERR197920
chrX:15720904-15792520	+	ERR197920
chr16:66971939-66982826	+	ERR197920
chr1:154918473-154918581	-	ERR197920
chr6:136581085-136581187	-	ERR197920
chr19:11488507-11488613	+	ERR197920
chr3:128202568-128202675	-	ERR197920
chr11:6500011-6500117	-	ERR197920
chr19:11553230-11553330	+	ERR197920
chr1:110211911-110255805	+	ERR197920
chr6:157222509-157256710	+	ERR197920
chr1:19665949-19666079	+	ERR197920
chr21:45571035-45574181	+	ERR197920
chr3:141664255-141667152	+	ERR197920
chr12:10560927-10586541	-	ERR197920
chr6:29913227-29977144	+	ERR197920
chr11:47397215-47399919	+	ERR197920
chr8:142442134-142442345	+	ERR197920
chr12:49331417-49331523	+	ERR197920
chr5:150277989-150321875	-	ERR197920
chr6:31595785-31595908	-	ERR197920
chr7:26232870-26232993	-	ERR197920
chr16:31382654-31424289	+	ERR197920
chr17:7416789-7416894	-	ERR197920
chr1:155186647-155207369	-	ERR197920
chr1:228487582-228491639	+	ERR197920
chr1:117944807-117957453	+	ERR197920
chr16:30545517-30567431	-	ERR197920
chr16:2812187-2812337	+	ERR197920
chr14:39649859-39650002	+	ERR197920
chr1:155232749-155232918	-	ERR197920
chr1:1586822-1650894	-	ERR197920
chr22:29784412-29819177	-	ERR197920
chr1:104116329-104161730	+	ERR197920
chr6:3157640-3179946	-	ERR197920
chr16:29405268-29503195	-	ERR197920
chr2:131807659-131807779	-	ERR197920
chr12:53858983-53859185	-	ERR197920
chr17:46700021-46700121	+	ERR197920
chr15:25326237-25331761	+	ERR197920
chr9:20414077-20414182	+	ERR197920
chr21:46270148-46270249	-	ERR197920
chr1:204228385-204228499	-	ERR197920
chr14:39648336-39648450	+	ERR197920
chr1:110235827-110257664	+	ERR197920
chr19:58004223-58016154	+	ERR197920
chr7:7917063-7917188	-	ERR197920
chr11:104821651-104871222	-	ERR197920
chr22:39710690-39710822	-	ERR197920
chr11:5248159-5255443	-	ERR197920
chr1:155638417-155737332	-	ERR197920
chr22:36684772-36684943	-	ERR197920
chr17:34171537-34171642	+	ERR197920
chr6:33053555-33095875	+	ERR197920
chr19:41810047-41811662	-	ERR197920
chr2:68520186-68520310	+	ERR197920
chr11:72469036-72469138	-	ERR197920
chr5:134705095-134705224	-	ERR197920
chr6:20170738-20170907	-	ERR197920
chr11:118279747-118279856	+	ERR197920
chr1:110200393-110231751	+	ERR197920
chr15:40759784-40759892	+	ERR197920
chr20:2843251-2843476	-	ERR197920
chr22:29240114-29242500	+	ERR197920
chr2:219134104-219134207	-	ERR197920
chr7:22899565-22899665	+	ERR197920
chr3:25656954-25657077	-	ERR197920
chr1:110200393-110231359	+	ERR197920
chr7:128846304-128850389	+	ERR197920
chr1:59248538-59248652	+	ERR197920
chr6:32487146-32521743	-	ERR197920
chr1:155187754-155208441	-	ERR197920
chr5:180669209-180669317	+	ERR197920
chr14:39649817-39650002	+	ERR197920
chr19:45976352-45976516	+	ERR197920
chr6:32522466-32548633	-	ERR197920
chr19:58265369-58265537	-	ERR197920
chr11:2338392-2338523	+	ERR197920
chr20:42089562-42089684	+	ERR197920
chr6:49582395-49582506	-	ERR197920
chr3:51431410-51431514	-	ERR197920
chr1:159021531-159021660	-	ERR197921
chr14:24459390-24505837	+	ERR197921
chr6:33381187-33381321	+	ERR197921
chr11:71809334-71809434	-	ERR197921
chr10:14987103-15063862	-	ERR197921
chr14:23778498-23778607	+	ERR197921
chr17:42977197-42978324	+	ERR197921
chr17:7219360-7219501	-	ERR197921
chr1:228482480-228492267	+	ERR197921
chr15:44960843-44960953	-	ERR197921
chr16:70351398-70390150	+	ERR197921
chr10:75531044-75531171	+	ERR197921
chr17:41363123-41363273	+	ERR197921
chr9:107515186-107528816	+	ERR197921
chr15:45007783-45008558	+	ERR197921
chr17:3827844-3827959	-	ERR197921
chr20:6017835-6017966	+	ERR197921
chr11:118881250-118881358	-	ERR197921
chr6:29857483-29912174	+	ERR197921
chr6:26407898-26444532	+	ERR197921
chr13:45952664-45952806	+	ERR197921
chr8:102216631-102216745	-	ERR197921
chr1:110231669-110255805	+	ERR197921
chr4:141317245-141317359	-	ERR197921
chr1:29474976-29475078	-	ERR197921
chr7:92236420-92236527	-	ERR197921
chr7:100485481-100485646	+	ERR197921
chr5:131080256-131080383	-	ERR197921
chr6:2836089-2836221	-	ERR197921
chr1:155180338-155200800	+	ERR197921
chr15:40618022-40618142	+	ERR197921
chr19:40738269-40738469	-	ERR197921
chr18:3255743-3277412	+	ERR197921
chr13:111545145-111545270	-	ERR197921
chr12:53910391-53910531	+	ERR197921
chr22:39425367-39441547	+	ERR197921
chr13:111298463-111299447	-	ERR197921
chr13:51501542-51523641	+	ERR197921
chr17:34171798-34171939	+	ERR197921
chr12:54745249-54745452	-	ERR197921
chr2:37229566-37229667	-	ERR197921
chr6:2948702-2948864	-	ERR197921
chr3:150883206-150883306	+	ERR197921
chr2:86830812-86830923	-	ERR197921
chr6:26370549-26406484	+	ERR197921
chr15:73048663-73050477	+	ERR197921
chr6:2948748-2948857	-	ERR197921
chr9:107521542-107535189	+	ERR197921
chr7:50820620-50820725	-	ERR197921
chr6:31974789-32007424	+	ERR197921
chr22:42915719-42976365	-	ERR197921
chr17:40765866-40817580	+	ERR197921
chr7:148903787-148963821	+	ERR197921
chr6:10728872-10751467	+	ERR197921
chr6:36077228-36077353	+	ERR197921
chr8:57130337-57130474	+	ERR197921
chr22:39385461-39441547	+	ERR197921
chr1:185268851-185269004	-	ERR197921
chr12:49523282-49580241	-	ERR197921
chr6:135286254-135286369	+	ERR197921
chr6:32487250-32522570	+	ERR197921
chr19:52909159-52934742	+	ERR197921
chr7:142460281-142470796	+	ERR197921
chr1:6245727-6245889	-	ERR197921
chr14:39649921-39650026	+	ERR197921
chrX:3736482-3811392	-	ERR197921
chr19:50412757-50412880	+	ERR197921
chr1:153902524-153902630	+	ERR197921
chr10:5435681-5435791	-	ERR197921
chr21:35284588-35284691	-	ERR197921
chr1:196716240-196799812	+	ERR197921
chr7:30201972-30202109	+	ERR197921
chr21:16338825-16338929	-	ERR197921
chr12:10570942-10584805	-	ERR197921
chr19:52898850-52927549	-	ERR197921
chr1:6584336-6584506	-	ERR197921
chr8:57130342-57130463	+	ERR197921
chr14:101298618-101298724	-	ERR197921
chr19:7584212-7584317	-	ERR197921
chr17:42466771-42466883	-	ERR197921
chr8:145751650-145751806	+	ERR197921
chr19:9728766-9804496	-	ERR197921
chrX:100604474-100604611	-	ERR197921
chr1:1572769-1635783	-	ERR197921
chr4:75144206-75144495	-	ERR197921
chr20:251871-256682	-	ERR197921
chr7:99964975-99987733	+	ERR197921
chr19:53957903-53990012	+	ERR197921
chr3:186504062-186504254	+	ERR197921
chr17:57279559-57279661	-	ERR197921
chr6:56915571-56955692	+	ERR197921
chr1:174788519-174788625	-	ERR197921
chr12:10561987-10572563	-	ERR197921
chr12:118583263-118583380	-	ERR197921
chr8:6535604-6535714	-	ERR197921
chr2:74386217-74386320	-	ERR197921
chr21:34961795-34962028	+	ERR197921
chr19:44605285-44653050	+	ERR197921
chr17:8402587-8402698	-	ERR197921
chr22:42910111-42970824	-	ERR197921
chr3:127340722-127340899	-	ERR197921
chr17:79477224-79477332	-	ERR197921
chr9:21994137-22006246	-	ERR197921
chr2:43452762-43452864	+	ERR197921
chr22:39428202-39448358	+	ERR197921
chr11:65267946-65268121	+	ERR197921
chr14:23856737-23885521	-	ERR197921
chr6:99848615-99848743	-	ERR197921
chr1:155184358-155204891	-	ERR197921
chr1:110203786-110233186	+	ERR197921
chr19:55998469-55998574	+	ERR197921
chr5:180669209-180669317	+	ERR197921
chr17:34171798-34171909	+	ERR197921
chr3:12859005-12859128	-	ERR197921
chr19:50336769-50336909	+	ERR197921
chr8:43055056-43055184	+	ERR197921
chr8:98287248-98287515	-	ERR197921
chr19:44605285-44622467	+	ERR197921
chr17:40762125-40811570	+	ERR197921
chr22:50694513-50705040	-	ERR197921
chr6:28871219-28871361	+	ERR197921
chr7:100219196-100219307	-	ERR197921
chr16:30545517-30567428	-	ERR197921
chrX:57147725-57163032	-	ERR197921
chr7:156471081-156471770	-	ERR197921
chr8:82752808-82752925	-	ERR197921
chr2:128262745-128262862	+	ERR197921
chr17:38175532-38175700	-	ERR197921
chr12:15095126-15095229	-	ERR197921
chr10:75879401-75879557	-	ERR197921
chrX:15715362-15792520	+	ERR197921
chr2:73828321-73899622	+	ERR197921
chr4:83349180-83349322	+	ERR197921
chr2:74754374-74754485	-	ERR197921
chr7:148903141-148963821	+	ERR197921
chr17:34171495-34171822	+	ERR197921
chr6:99848467-99848594	-	ERR197921
chr1:110211911-110231359	+	ERR197921
chr19:46334641-46334751	-	ERR197921
chr1:110212092-110231751	+	ERR197921
chr6:31322255-31349855	-	ERR197921
chr6:29896001-29912070	-	ERR197921
chr7:75958309-75958434	-	ERR197921
chr19:44446122-44446291	-	ERR197921
chr15:40468725-40468840	-	ERR197921
chr1:104116329-104200613	+	ERR197921
chr4:2930199-2930312	+	ERR197921
chr16:31392217-31435524	+	ERR197921
chr11:6623217-6623340	-	ERR197921
chr2:42577930-42578055	+	ERR197921
chr6:31239375-31324219	-	ERR197921
chr1:117944807-117963271	+	ERR197921
chr1:26142581-26142696	-	ERR197921
chr11:124754563-124754671	+	ERR197921
chr6:156886750-156887815	-	ERR197921
chr19:56185731-56185862	+	ERR197921
chr7:148903787-148947639	+	ERR197921
chr22:37406945-37407059	+	ERR197921
chr19:36235220-36235324	+	ERR197921
chr17:62498297-62498647	-	ERR197921
chr12:10587084-10601987	-	ERR197921
chr7:26236023-26236262	+	ERR197921
chr15:43924396-44019410	-	ERR197921
chr15:43700219-43701150	+	ERR197921
chr7:148947771-148963821	+	ERR197921
chr2:178346807-178346914	+	ERR197921
chr10:5008105-5091087	+	ERR197921
chr1:110200393-110256187	+	ERR197921
chr22:39414273-39421354	+	ERR197921
chr3:121361798-121363745	-	ERR197921
chr19:45419446-45430290	+	ERR197921
chr19:39966060-39966364	+	ERR197921
chr1:23395061-23395178	+	ERR197921
chr10:70098905-70099241	+	ERR197921
chr5:179044489-179044818	+	ERR197921
chr1:9795978-9796092	+	ERR197921
chr20:34067483-34067588	+	ERR197921
chr7:45022943-45023087	-	ERR197921
chr1:110233075-110257664	+	ERR197921
chrX:84527980-84528093	+	ERR197921
chr6:108218363-108218476	+	ERR197921
chr1:196714946-196797376	+	ERR197921
chr6:33161749-33161860	-	ERR197921
chr1:104117844-104202165	+	ERR197921
chr16:31202317-31202817	+	ERR197921
chr3:72798635-72798761	+	ERR197921
chr11:63986770-63987067	-	ERR197921
chr17:7416940-7417045	-	ERR197921
chr9:37086664-37121125	+	ERR197921
chr3:31666408-31666552	-	ERR197921
chr22:36688163-36688280	-	ERR197921
chr7:35943863-36012196	+	ERR197921
chr2:73827804-73898277	+	ERR197921
chrX:46919684-46919938	+	ERR197921
chr6:110421203-110421312	+	ERR197921
chr6:26392602-26429013	+	ERR197921
chr1:110231846-110256187	+	ERR197921
chr22:42906636-42967209	+	ERR197921
chr7:65419060-65469124	+	ERR197921
chr17:61883922-61885135	+	ERR197921
chr1:110212092-110256187	+	ERR197921
chr20:49246334-49246540	+	ERR197921
chr12:107282575-107282681	-	ERR197921
chr1:1430864-1464711	+	ERR197921
chr19:37660740-37681052	-	ERR197921
chr2:181925391-181925496	+	ERR197921
chr1:160853217-160921080	-	ERR197921
chr22:29183718-29183835	-	ERR197921
chr19:59057204-59058824	-	ERR197921
chr11:61183137-61183991	-	ERR197921
chr1:115292696-115292798	+	ERR197921
chr3:9932495-9934552	+	ERR197921
chr19:9730107-9805543	-	ERR197921
chr3:52580591-52580691	+	ERR197921
chr9:21974676-22006246	-	ERR197921
chr12:10570209-10584805	-	ERR197921
chr17:7416768-7416894	-	ERR197921
chr6:23408217-23408340	-	ERR197921
chr16:28603583-28617254	-	ERR197921
chr1:196682864-196749103	+	ERR197921
chr22:39411599-39417541	+	ERR197921
chr22:39381816-39418983	+	ERR197921
chr12:52445356-52445461	+	ERR197921
chr6:49584836-49584971	-	ERR197921
chr2:158594999-158617479	-	ERR197921
chr12:56510613-56510714	+	ERR197921
chr1:89412992-89413101	-	ERR197921
chr1:1601102-1666274	-	ERR197921
chr19:9728766-9769001	-	ERR197921
chr6:31239775-31324734	-	ERR197921
chr5:140700115-140700305	-	ERR197921
chr7:148947771-148985007	+	ERR197921
chr1:155170687-155170795	-	ERR197921
chr19:9529180-9580386	-	ERR197921
chr12:56549202-56553514	+	ERR197921
chr1:1573123-1636094	-	ERR197921
chr6:30461151-30461270	+	ERR197921
chr6:26373503-26408180	+	ERR197921
chr11:65267990-65268121	+	ERR197921
chr1:2982760-2982882	-	ERR197921
chr2:3500708-3500839	-	ERR197921
chr1:110200211-110255805	+	ERR197921
chr9:33264273-33264399	-	ERR197921
chr2:26507018-26507825	+	ERR197921
chr15:73048699-73050513	-	ERR197921
chr20:60891324-60891459	+	ERR197921
chr17:48829225-48829349	+	ERR197921
chr14:24435491-24470293	+	ERR197921
chrX:135292192-135292294	+	ERR197921
chr1:59249063-59249179	-	ERR197921
chr16:2816291-2816399	+	ERR197921
chr22:42912016-42973104	-	ERR197921
chr19:44564901-44605080	+	ERR197921
chr15:43931101-44024893	-	ERR197921
chr9:94972813-94972914	+	ERR197921
chr12:15095315-15095433	+	ERR197921
chr17:56568214-56568352	-	ERR197921
chr1:155188638-155210508	-	ERR197921
chr7:11021998-11030474	+	ERR197921
chr1:1423242-1459777	+	ERR197921
chr4:6643172-6643306	+	ERR197921
chr22:31373497-31373601	-	ERR197921
chr17:40766861-40818502	+	ERR197921
chr10:116191516-116191698	-	ERR197921
chr3:23932084-23932267	+	ERR197921
chr2:201719478-201719608	+	ERR197921
chr22:36688061-36688172	+	ERR197921
chr9:135939790-135957770	+	ERR197921
chr19:56153195-56153514	+	ERR197921
chr2:232320198-232320307	-	ERR197921
chr11:88059009-88059135	+	ERR197921
chr19:35175156-35230514	+	ERR197921
chr10:6625839-6625994	+	ERR197921
chr3:179118461-179118588	+	ERR197921
chr3:130569527-130569632	+	ERR197921
chr2:16576199-16576366	-	ERR197921
chr8:28206641-28207655	-	ERR197921
chr9:128521319-128521428	+	ERR197921
chr1:27633452-27633660	-	ERR197921
chr19:58004223-58016768	+	ERR197921
chr9:114797619-114797722	+	ERR197921
chr17:39847442-39847549	-	ERR197921
chr19:2851465-2915646	+	ERR197921
chr10:22048118-22048248	-	ERR197921
chr3:40553892-40570936	+	ERR197921
chr6:109694245-109694352	+	ERR197921
chr12:49525080-49580616	-	ERR197921
chr19:58400134-58423554	-	ERR197921
chr5:32158403-32158521	-	ERR197921
chr5:167933025-167937691	+	ERR197921
chr12:121160011-121160123	+	ERR197921
chr19:52579296-52620277	-	ERR197921
chr16:70367722-70405441	-	ERR197921
chr20:31017163-31017326	-	ERR197921
chr1:104108056-104152972	+	ERR197921
chr14:65542781-65542888	+	ERR197921
chr19:9770054-9804496	-	ERR197921
chr5:176884131-176884283	+	ERR197921
chrX:3736482-3772968	-	ERR197921
chr1:110200393-110211993	+	ERR197921
chr1:59248382-59248487	+	ERR197921
chr22:39385461-39421676	+	ERR197921
chr17:40764092-40812334	+	ERR197921
chr1:169930186-169930286	-	ERR197921
chr16:256038-256146	-	ERR197921
chr5:76374551-76374651	+	ERR197921
chr14:39650017-39650125	+	ERR197921
chr18:55280833-55282940	-	ERR197921
chr5:150277989-150321875	-	ERR197921
chr14:20923852-20923974	+	ERR197921
chr19:44495993-44531301	+	ERR197921
chr16:2821121-2821231	+	ERR197921
chr10:112343202-112343306	+	ERR197921
chr17:27889516-27889620	+	ERR197921
chrX:102632498-102632600	+	ERR197921
chr1:1590374-1654270	-	ERR197921
chr18:9570188-9570289	+	ERR197921
chr19:3053230-3053333	+	ERR197921
chr1:110211911-110255805	+	ERR197921
chr3:122340374-122351066	+	ERR197921
chr16:1576415-1576733	-	ERR197921
chr11:2338392-2338523	+	ERR197921
chr16:31198506-31198620	+	ERR197921
chr6:29913227-29977144	+	ERR197921
chr19:50358226-50361371	+	ERR197921
chr1:89301035-89301136	+	ERR197921
chr14:74179038-74179148	-	ERR197921
chr6:26370549-26444532	+	ERR197921
chr1:87328826-87328980	-	ERR197921
chr7:26232870-26232993	-	ERR197921
chr1:155186647-155207369	-	ERR197921
chrX:15720904-15792520	+	ERR197921
chr1:228288811-228288939	+	ERR197921
chr1:1586822-1650894	-	ERR197921
chr22:29784412-29819177	-	ERR197921
chr1:104116329-104161730	+	ERR197921
chr4:164435310-164436435	+	ERR197921
chr6:40995613-40995721	-	ERR197921
chr3:183702340-183702440	-	ERR197921
chr12:54687197-54688918	-	ERR197921
chr11:82868742-82868879	+	ERR197921
chr12:123466284-123466402	-	ERR197921
chr12:68775560-68775665	-	ERR197921
chr22:39440087-39475090	+	ERR197921
chr11:104821651-104871222	-	ERR197921
chr16:1825261-1825379	+	ERR197921
chr11:57509596-57509719	+	ERR197921
chr17:43225951-43226084	+	ERR197921
chr22:24969605-24969746	+	ERR197921
chr1:155638417-155737332	-	ERR197921
chr8:48883145-48883256	+	ERR197921
chr11:63990534-63990661	+	ERR197921
chr1:109242088-109242192	+	ERR197921
chr8:57876521-57876623	-	ERR197921
chr3:49397296-49397427	-	ERR197921
chr6:31380101-31475077	+	ERR197921
chr11:118279747-118279856	+	ERR197921
chr1:110200393-110231751	+	ERR197921
chr11:82898413-82898527	+	ERR197921
chr15:40759784-40759892	+	ERR197921
chr7:30118826-30118927	+	ERR197921
chr4:141311781-141313459	-	ERR197921
chr14:20923862-20924050	+	ERR197921
chr1:89480969-89525109	-	ERR197921
chr6:29913400-29913511	-	ERR197921
chr3:25656954-25657077	-	ERR197921
chr3:128889092-128889204	-	ERR197921
chr17:45297314-45297419	+	ERR197921
chr17:34171729-34171909	+	ERR197921
chr3:49053101-49053226	+	ERR197921
chr6:135516988-135517101	-	ERR197921
chr6:30594048-30594166	+	ERR197921
chr5:133721029-133721133	+	ERR197921
chr1:110235827-110257862	+	ERR197921
chr2:99953913-99954052	+	ERR197921
chr7:139268533-139268638	+	ERR197921
chr8:196492-196592	+	ERR197921
chr1:196670447-196749103	+	ERR197921
chr14:90738546-90739632	+	ERR197921
chr14:24424243-24458284	+	ERR197922
chr19:49606788-49607067	+	ERR197922
chr14:24459390-24505837	+	ERR197922
chr22:39428202-39448358	+	ERR197922
chr9:107515186-107528816	+	ERR197922
chr9:104239266-104239377	+	ERR197922
chr1:155180338-155200800	+	ERR197922
chr15:73048663-73050477	+	ERR197922
chr11:5248159-5275744	-	ERR197922
chr9:107521542-107535189	+	ERR197922
chr4:57327235-57327353	+	ERR197922
chr22:42915719-42976365	-	ERR197922
chr14:39650014-39650125	+	ERR197922
chr17:40765866-40817580	+	ERR197922
chr6:10728872-10751467	+	ERR197922
chr3:52559402-52559510	+	ERR197922
chr22:39385461-39441547	+	ERR197922
chr15:80206929-80253516	-	ERR197922
chr12:49523282-49580241	-	ERR197922
chr10:72187744-72187876	+	ERR197922
chrX:57147725-57163035	-	ERR197922
chrX:15346007-15346118	-	ERR197922
chr1:117944807-117963271	+	ERR197922
chr6:31974083-32006811	+	ERR197922
chr1:19683168-19684026	+	ERR197922
chr19:21281620-21349264	+	ERR197922
chr6:56915571-56955692	+	ERR197922
chr19:45422429-45430290	+	ERR197922
chr16:28602093-28626694	+	ERR197922
chr1:1575637-1637171	-	ERR197922
chr1:44877652-44878394	+	ERR197922
chr1:110203786-110257862	+	ERR197922
chr1:155184844-155205102	-	ERR197922
chr19:46341718-46347458	-	ERR197922
chr1:155916792-155916892	+	ERR197922
chr22:42910111-42970824	-	ERR197922
chr19:2229376-2229519	-	ERR197922
chr2:170494699-170494818	+	ERR197922
chr1:155184358-155204891	-	ERR197922
chr1:110203786-110233186	+	ERR197922
chr1:153516101-153516201	-	ERR197922
chr7:26239443-26239587	-	ERR197922
chr22:50497850-50497968	+	ERR197922
chr19:44605285-44622467	+	ERR197922
chr17:45299115-45299221	+	ERR197922
chr21:45588206-45588313	-	ERR197922
chr1:110212092-110256187	+	ERR197922
chr21:43998837-43998966	+	ERR197922
chr10:64966735-64966918	+	ERR197922
chr12:15095126-15095229	-	ERR197922
chr2:73828321-73899622	+	ERR197922
chr11:82880456-82880688	+	ERR197922
chr6:31322255-31349855	-	ERR197922
chr11:2993424-2997336	-	ERR197922
chr1:160851746-160920501	-	ERR197922
chr19:49995299-49995399	-	ERR197922
chr6:32086732-32088679	-	ERR197922
chr10:5008105-5091087	+	ERR197922
chr19:45419446-45430290	+	ERR197922
chr13:44466547-44466647	+	ERR197922
chr20:42089555-42089678	+	ERR197922
chr6:10730847-10755465	+	ERR197922
chr10:103339018-103339145	+	ERR197922
chr18:12326292-12326443	+	ERR197922
chr9:37086664-37121125	+	ERR197922
chr7:35943863-36012196	+	ERR197922
chr1:110211911-110231359	+	ERR197922
chr10:124924687-124924801	-	ERR197922
chr7:65419060-65469124	+	ERR197922
chr1:25688441-25688561	-	ERR197922
chr1:1430864-1464711	+	ERR197922
chr1:160853217-160921080	-	ERR197922
chr16:28603583-28617254	-	ERR197922
chr22:39411599-39417541	+	ERR197922
chr1:1601102-1666274	-	ERR197922
chr17:40766861-40818502	+	ERR197922
chr12:56549202-56553514	+	ERR197922
chr1:1573123-1636094	-	ERR197922
chr7:1580890-1581312	+	ERR197922
chr15:73048699-73050513	-	ERR197922
chr17:48829225-48829349	+	ERR197922
chr14:24435491-24470293	+	ERR197922
chr22:42912016-42973104	-	ERR197922
chr1:36321099-36321232	+	ERR197922
chr9:140176505-140176605	+	ERR197922
chr15:43931101-44024893	-	ERR197922
chr12:121841665-121841774	-	ERR197922
chr1:1423242-1459777	+	ERR197922
chr17:26900148-26900257	-	ERR197922
chr19:9529180-9580386	-	ERR197922
chr17:34171774-34171939	+	ERR197922
chr16:29821605-29821730	-	ERR197922
chr19:57888495-57908542	+	ERR197922
chr22:32894645-32894755	-	ERR197922
chr10:75572472-75572578	+	ERR197922
chr6:167435896-167453827	+	ERR197922
chr16:20748282-20748423	-	ERR197922
chr12:53721808-53721917	-	ERR197922
chr10:88728711-88728841	-	ERR197922
chr19:2851465-2915646	+	ERR197922
chr17:47787752-47787876	-	ERR197922
chr21:46271001-46271111	+	ERR197922
chr12:49525080-49580616	-	ERR197922
chr6:36896236-36896377	-	ERR197922
chr6:31239375-31324219	-	ERR197922
chr18:45366727-45366843	-	ERR197922
chr17:40764092-40812334	+	ERR197922
chr9:104995205-105022612	+	ERR197922
chr16:29001922-29002042	-	ERR197922
chr9:116155749-116155872	+	ERR197922
chr9:5307377-5340896	-	ERR197922
chr1:1590374-1654270	-	ERR197922
chr1:110233075-110257664	+	ERR197922
chr16:638600-638755	+	ERR197922
chr17:42449571-42449687	+	ERR197922
chr6:29913227-29977144	+	ERR197922
chr1:87328826-87328980	-	ERR197922
chr7:26232870-26232993	-	ERR197922
chr22:29654842-29654977	-	ERR197922
chr11:5290797-5291093	-	ERR197922
chr1:1586822-1650894	-	ERR197922
chr19:21281617-21349264	+	ERR197922
chr22:29784412-29819177	-	ERR197922
chr6:3157640-3179946	-	ERR197922
chr2:44128595-44132900	-	ERR197922
chr7:26233263-26235529	-	ERR197922
chr1:155638417-155737332	-	ERR197922
chr6:31380101-31475077	+	ERR197922
chr1:93826049-93903211	+	ERR197922
chr19:57722721-57760068	+	ERR197922
chr1:110200393-110231751	+	ERR197922
chr12:110208036-110208146	-	ERR197922
chr22:29240114-29242500	+	ERR197922
chr8:41515694-41516165	-	ERR197922
chr6:26373124-26406484	+	ERR197922
chr12:286733-286846	+	ERR197922
chr1:155187754-155208441	-	ERR197922
chr1:153634036-153634151	-	ERR197922
chr9:90343164-90387913	+	ERR197922
chr1:111996842-111996971	+	ERR197923
chr11:47345221-47345323	+	ERR197923
chr14:24459390-24505837	+	ERR197923
chr20:19261602-19261731	+	ERR197923
chr10:14987103-15063862	-	ERR197923
chr19:9771395-9805543	-	ERR197923
chr11:65192122-65192243	-	ERR197923
chr14:22356391-22433787	+	ERR197923
chr17:34171798-34171939	+	ERR197923
chr16:70351398-70390150	+	ERR197923
chr22:42915719-42976946	-	ERR197923
chr7:148903787-148963821	+	ERR197923
chr19:3976472-3979380	+	ERR197923
chr3:179115434-179115552	-	ERR197923
chr14:24459390-24476670	+	ERR197923
chr9:107515186-107528816	+	ERR197923
chr17:57771238-57771367	-	ERR197923
chr1:206239007-206239112	-	ERR197923
chr10:17279303-17279428	-	ERR197923
chr19:13033523-13033639	+	ERR197923
chr11:67352673-67353663	-	ERR197923
chr1:145640882-145650540	+	ERR197923
chr4:10076058-10076204	-	ERR197923
chr1:35563042-35563151	+	ERR197923
chr22:39440945-39475090	+	ERR197923
chr17:61896294-61896416	+	ERR197923
chr6:29855731-29910403	+	ERR197923
chr17:62496332-62496446	+	ERR197923
chr2:33525517-33525640	+	ERR197923
chr6:26407898-26444532	+	ERR197923
chr16:449636-449739	+	ERR197923
chr17:8092279-8092408	-	ERR197923
chr19:52722952-52723069	+	ERR197923
chr1:110231669-110255805	+	ERR197923
chr6:28104731-28104833	+	ERR197923
chr18:67727105-67727248	+	ERR197923
chr20:4764307-4764445	-	ERR197923
chr5:139938073-139938192	+	ERR197923
chr3:169694733-169706147	+	ERR197923
chr12:6857454-6857564	+	ERR197923
chr1:145692187-145695218	+	ERR197923
chr8:109875428-109875581	-	ERR197923
chr9:131263245-131263350	+	ERR197923
chr1:155180338-155200800	+	ERR197923
chrX:15739619-15782898	+	ERR197923
chr7:11021998-11062606	+	ERR197923
chr11:65350514-65350625	+	ERR197923
chr18:3255743-3277412	+	ERR197923
chr13:47345412-47345562	+	ERR197923
chr22:28692185-28693840	-	ERR197923
chr19:38782765-38782898	+	ERR197923
chr3:10346716-10346830	-	ERR197923
chr22:39425367-39441547	+	ERR197923
chr13:52605563-52605685	+	ERR197923
chr13:107196487-107209479	-	ERR197923
chr13:103491921-103492093	+	ERR197923
chr3:121355992-121356103	-	ERR197923
chr7:38282028-38299831	-	ERR197923
chr3:122473816-122473918	-	ERR197923
chr16:30582533-30582634	+	ERR197923
chr6:2948702-2948864	-	ERR197923
chr22:24574344-24574484	-	ERR197923
chr10:70530962-70532856	+	ERR197923
chr9:88257741-88327481	-	ERR197923
chr13:114839194-114839312	-	ERR197923
chr22:36698655-36700102	+	ERR197923
chr9:107521542-107535189	+	ERR197923
chr19:42794409-42794535	-	ERR197923
chr19:13051578-13051701	+	ERR197923
chr5:31515166-31515274	+	ERR197923
chr6:64289985-64290086	+	ERR197923
chr19:53116593-53116761	-	ERR197923
chr22:42915719-42976365	-	ERR197923
chr17:40765866-40817580	+	ERR197923
chr8:128753783-128753921	+	ERR197923
chr20:35539620-35540955	-	ERR197923
chr10:70864370-70864480	-	ERR197923
chr17:80195513-80195648	+	ERR197923
chr4:140278560-140278665	-	ERR197923
chr6:10728872-10751467	+	ERR197923
chr8:57130337-57130474	+	ERR197923
chr6:139694698-139694799	+	ERR197923
chr1:27056141-27059283	+	ERR197923
chr6:32487146-32548633	-	ERR197923
chr8:22464132-22464500	-	ERR197923
chr17:7417050-7417167	-	ERR197923
chr2:65357075-65357179	-	ERR197923
chr22:39385461-39441547	+	ERR197923
chr17:72742855-72742961	-	ERR197923
chr12:49523282-49580241	-	ERR197923
chr16:2821126-2821231	+	ERR197923
chr6:56917483-56955692	+	ERR197923
chr1:92741067-92741167	-	ERR197923
chr6:32487250-32522570	+	ERR197923
chr1:24020380-24021231	+	ERR197923
chr3:38183434-38183539	-	ERR197923
chr4:120221522-120221684	-	ERR197923
chr1:155186174-155206260	-	ERR197923
chrX:57147725-57163035	-	ERR197923
chr12:118583263-118583380	-	ERR197923
chr1:110207632-110233186	+	ERR197923
chrX:3736482-3811392	-	ERR197923
chr19:39664441-39664577	-	ERR197923
chr13:50275702-50275860	+	ERR197923
chr6:31365835-31457869	-	ERR197923
chr3:31658420-31658528	+	ERR197923
chr21:47545831-47545952	-	ERR197923
chr6:13590684-13590849	+	ERR197923
chr7:11021998-11030474	+	ERR197923
chr11:8637843-8637959	-	ERR197923
chr17:34171732-34171843	+	ERR197923
chr1:245285489-245285608	+	ERR197923
chr15:50515190-50515320	+	ERR197923
chr1:117944807-117963271	+	ERR197923
chr19:55087273-55144211	+	ERR197923
chr6:15452236-15452406	+	ERR197923
chr7:148903787-148947639	+	ERR197923
chr1:6159717-6159878	-	ERR197923
chr5:765957-847730	-	ERR197923
chr6:29911044-29974846	+	ERR197923
chr2:55209650-55209769	-	ERR197923
chr4:83276456-83346820	-	ERR197923
chr5:56180490-56180653	+	ERR197923
chr16:75203780-75203976	-	ERR197923
chr11:88068114-88068221	+	ERR197923
chr14:100765898-100766009	+	ERR197923
chr19:46522442-46522548	-	ERR197923
chr5:179146668-179146782	+	ERR197923
chr19:21281620-21349264	+	ERR197923
chr18:22901971-22902151	-	ERR197923
chr18:19345732-19359646	+	ERR197923
chr5:61681824-61681929	-	ERR197923
chr3:38183412-38183516	-	ERR197923
chr22:50635882-50636017	+	ERR197923
chr4:75144206-75144495	-	ERR197923
chr10:70098372-70098983	+	ERR197923
chr19:6381132-6381412	-	ERR197923
chr19:46054545-46054645	+	ERR197923
chr19:53957903-53990012	+	ERR197923
chr17:15975509-15976858	+	ERR197923
chr6:56915571-56955692	+	ERR197923
chr12:2977728-2977884	-	ERR197923
chr11:65397007-65397130	-	ERR197923
chr17:17179348-17179464	-	ERR197923
chr16:28602093-28626694	+	ERR197923
chr6:31236813-31321935	-	ERR197923
chr2:239353139-239353250	-	ERR197923
chr22:42525673-42538576	+	ERR197923
chr1:207755262-207785386	+	ERR197923
chr2:74386217-74386320	-	ERR197923
chr2:219103469-219103573	+	ERR197923
chr6:31583876-31584179	-	ERR197923
chrX:134988569-134988710	+	ERR197923
chr2:54858067-54858226	-	ERR197923
chr1:155184844-155205102	-	ERR197923
chr7:2289501-2289624	+	ERR197923
chr19:44981391-44981559	+	ERR197923
chr11:104825473-104874168	-	ERR197923
chr20:33867882-33868531	-	ERR197923
chr2:224831615-224831717	-	ERR197923
chr17:45297314-45297419	+	ERR197923
chr22:42910111-42970824	-	ERR197923
chr6:64423279-64423402	+	ERR197923
chr17:79477224-79477332	-	ERR197923
chr2:43452762-43452864	+	ERR197923
chr19:53151004-53151117	-	ERR197923
chr1:155184358-155204891	-	ERR197923
chr4:56236337-56236443	-	ERR197923
chr16:28602093-28613700	+	ERR197923
chr6:29856243-29910803	+	ERR197923
chr1:110203786-110233186	+	ERR197923
chr1:16060297-16060407	-	ERR197923
chr17:34171798-34171909	+	ERR197923
chr12:95905676-95906602	-	ERR197923
chr13:50062583-50062699	+	ERR197923
chr12:15095052-15095202	+	ERR197923
chr2:232320222-232320335	-	ERR197923
chr22:50694513-50705040	-	ERR197923
chr1:156106122-156106227	+	ERR197923
chrX:57147725-57163032	-	ERR197923
chr14:20925465-20925611	+	ERR197923
chr16:2225500-2225623	+	ERR197923
chr19:33088612-33088739	-	ERR197923
chr7:38295937-38305279	-	ERR197923
chr20:60639506-60649284	-	ERR197923
chr10:89311985-89312094	+	ERR197923
chr13:52971366-52976816	-	ERR197923
chr6:26428098-26463753	+	ERR197923
chr12:15095126-15095229	-	ERR197923
chrX:15715362-15792520	+	ERR197923
chr8:66631197-66631302	+	ERR197923
chr2:73828321-73899622	+	ERR197923
chr3:52584436-52584569	-	ERR197923
chr12:53862563-53865532	+	ERR197923
chr20:60639506-60644455	-	ERR197923
chr6:3155858-3177876	-	ERR197923
chr9:5968018-5988545	-	ERR197923
chr4:42410472-42410620	-	ERR197923
chr8:26269160-26269286	-	ERR197923
chr11:104897568-104963311	-	ERR197923
chr19:48828830-48830179	+	ERR197923
chr1:171493959-171502100	+	ERR197923
chr1:110212092-110231751	+	ERR197923
chr6:31322255-31349855	-	ERR197923
chr6:31599196-31599322	-	ERR197923
chr16:2816159-2816264	+	ERR197923
chr15:41572489-41572593	-	ERR197923
chr5:138704421-138704532	+	ERR197923
chrX:139865339-139866824	+	ERR197923
chr1:104116329-104200613	+	ERR197923
chr1:89477429-89521911	-	ERR197923
chr19:3982342-3982826	-	ERR197923
chr16:31392217-31435524	+	ERR197923
chr6:28871994-28872106	+	ERR197923
chr11:57156602-57156713	-	ERR197923
chr19:49995299-49995399	-	ERR197923
chr6:31239009-31324103	+	ERR197923
chr6:26423160-26458946	+	ERR197923
chr19:48229115-48229217	-	ERR197923
chr18:5478325-5478432	+	ERR197923
chr5:751247-842789	-	ERR197923
chr5:88119551-88119744	-	ERR197923
chr1:231500425-231500553	+	ERR197923
chr5:180670691-180670876	-	ERR197923
chr6:160913812-160913994	-	ERR197923
chr6:26368405-26443670	+	ERR197923
chr20:25252018-25252122	+	ERR197923
chr10:5008105-5091087	+	ERR197923
chr1:110200393-110256187	+	ERR197923
chr22:39414273-39421354	+	ERR197923
chr1:36039960-36040299	-	ERR197923
chr19:45419446-45430290	+	ERR197923
chr17:37077556-37077662	-	ERR197923
chr16:8877125-8877227	+	ERR197923
chr1:110198735-110198843	-	ERR197923
chr1:23395061-23395178	+	ERR197923
chr16:87885329-87885455	-	ERR197923
chrX:102508582-102508687	-	ERR197923
chr19:7584212-7584338	-	ERR197923
chr4:39460154-39460290	+	ERR197923
chr9:77596954-77597058	+	ERR197923
chr4:100820586-100820708	+	ERR197923
chr16:29678146-29678298	+	ERR197923
chr16:4659838-4659945	+	ERR197923
chr5:180218741-180218902	-	ERR197923
chr11:104901056-104936972	-	ERR197923
chr1:155638417-155737332	-	ERR197923
chr6:33161749-33161860	-	ERR197923
chr9:72874277-72874377	-	ERR197923
chr1:220928288-220960561	+	ERR197923
chr1:161089693-161089976	-	ERR197923
chr11:63990534-63990661	+	ERR197923
chr10:60130001-60130114	-	ERR197923
chr9:37086664-37121125	+	ERR197923
chr1:22419193-22419309	+	ERR197923
chr22:30742348-30742453	-	ERR197923
chr22:36688163-36688280	-	ERR197923
chr1:31837403-31837526	+	ERR197923
chr7:35943863-36012196	+	ERR197923
chr1:110211911-110231359	+	ERR197923
chr2:73827804-73898277	+	ERR197923
chr1:110231846-110256187	+	ERR197923
chr7:65419060-65469124	+	ERR197923
chr6:32630749-32727586	+	ERR197923
chr17:38140656-38142920	-	ERR197923
chr1:110212092-110256187	+	ERR197923
chr1:1430864-1464711	+	ERR197923
chr5:77409575-77409689	-	ERR197923
chr19:9730107-9805543	-	ERR197923
chr1:86173514-86173649	-	ERR197923
chr17:66510168-66510268	+	ERR197923
chr17:7416768-7416894	-	ERR197923
chr10:120809359-120809467	-	ERR197923
chr6:56503001-56503105	-	ERR197923
chr1:196682864-196749103	+	ERR197923
chr22:39411599-39417541	+	ERR197923
chr22:39381816-39418983	+	ERR197923
chr3:186794041-186794157	+	ERR197923
chr9:72840883-72842850	+	ERR197923
chr20:33591225-33591344	+	ERR197923
chr10:43882679-43882796	-	ERR197923
chr21:45406291-45406394	-	ERR197923
chr1:1601102-1666274	-	ERR197923
chr6:32632574-32726908	-	ERR197923
chr10:129897113-129897216	-	ERR197923
chr6:31239775-31324734	-	ERR197923
chrX:70459577-70459694	+	ERR197923
chr19:57716764-57755417	+	ERR197923
chr17:40766861-40818502	+	ERR197923
chr7:148947771-148985007	+	ERR197923
chr18:52560575-52560734	+	ERR197923
chr12:15095379-15095539	+	ERR197923
chr6:32158967-32159072	+	ERR197923
chr12:56549202-56553514	+	ERR197923
chrX:3740414-3817168	-	ERR197923
chr1:1573123-1636094	-	ERR197923
chr6:136878831-136878956	-	ERR197923
chrX:15739619-15792520	+	ERR197923
chr6:29856359-29911160	-	ERR197923
chr1:164817141-164817286	-	ERR197923
chr6:26370549-26444532	+	ERR197923
chr5:134705095-134705224	-	ERR197923
chr17:48829225-48829349	+	ERR197923
chr14:24435491-24470293	+	ERR197923
chr6:31324184-31324573	-	ERR197923
chrX:135292192-135292294	+	ERR197923
chr12:110787445-110787548	-	ERR197923
chr22:42912016-42973104	-	ERR197923
chr1:171492359-171502100	+	ERR197923
chr6:32920725-32920840	-	ERR197923
chr1:196670447-196749103	+	ERR197923
chrX:3761381-3824273	-	ERR197923
chr1:161480623-161561188	+	ERR197923
chr2:182786674-182793005	+	ERR197923
chr1:230974163-230974320	+	ERR197923
chr7:99964971-99987729	+	ERR197923
chr17:81042813-81043199	+	ERR197923
chr15:43931101-44024893	-	ERR197923
chr1:155188638-155210508	-	ERR197923
chr3:47125523-47125706	+	ERR197923
chr10:101515381-101515492	+	ERR197923
chr11:102198782-102221674	+	ERR197923
chr20:23060357-23060477	-	ERR197923
chr5:138643183-138643322	+	ERR197923
chr2:174228031-174228134	+	ERR197923
chr17:3721556-3721723	-	ERR197923
chr16:29821605-29821730	-	ERR197923
chr19:35175156-35230514	+	ERR197923
chr13:41507601-41507744	+	ERR197923
chr15:101775459-101775782	-	ERR197923
chr14:100610287-100610390	+	ERR197923
chr21:36162451-36162571	-	ERR197923
chr20:61588158-61588275	-	ERR197923
chr18:13763384-13763489	-	ERR197923
chr3:169694733-169703653	+	ERR197923
chr19:2851465-2915646	+	ERR197923
chr17:7093603-7093724	+	ERR197923
chr16:3900297-3901010	-	ERR197923
chr1:153903181-153903294	+	ERR197923
chr12:49525080-49580616	-	ERR197923
chr2:36805893-36806008	-	ERR197923
chr12:56817077-56817187	+	ERR197923
chr1:110233075-110257664	+	ERR197923
chr3:136055291-136055486	-	ERR197923
chr22:36688061-36688172	+	ERR197923
chr6:32629743-32725660	-	ERR197923
chr16:31309062-31374396	+	ERR197923
chr19:40225000-40225114	-	ERR197923
chr1:36766498-36766662	+	ERR197923
chr11:82879941-82880046	+	ERR197923
chr6:34309638-34309749	-	ERR197923
chr14:24708240-24708371	-	ERR197923
chrX:92927658-92927775	-	ERR197923
chrX:3736482-3772968	-	ERR197923
chr1:110200393-110211993	+	ERR197923
chr17:7417150-7417276	-	ERR197923
chr22:39385461-39421676	+	ERR197923
chr17:40764092-40812334	+	ERR197923
chr2:73835601-73902032	+	ERR197923
chr17:16021201-16049862	-	ERR197923
chr9:72328080-72328191	+	ERR197923
chr3:37522974-37584076	+	ERR197923
chr1:108700142-108700244	+	ERR197923
chr1:1572258-1635379	-	ERR197923
chr12:54679274-54679399	+	ERR197923
chr5:149781271-149781371	+	ERR197923
chr22:36684312-36684429	+	ERR197923
chr1:169558337-169558510	-	ERR197923
chr12:124081801-124081943	-	ERR197923
chr14:39650530-39650645	+	ERR197923
chr1:1590374-1654270	-	ERR197923
chr16:29675582-29675690	-	ERR197923
chr15:43873424-43973156	-	ERR197923
chr10:73576532-73576633	-	ERR197923
chr15:65942834-65942963	+	ERR197923
chr1:89480969-89525109	-	ERR197923
chr1:110211911-110255805	+	ERR197923
chr16:14762227-14762334	+	ERR197923
chr6:7226797-7229315	-	ERR197923
chr17:34171798-34171990	+	ERR197923
chr15:41730518-41758450	+	ERR197923
chr17:29631990-29632223	+	ERR197923
chr20:42089549-42089684	+	ERR197923
chr6:29913227-29977144	+	ERR197923
chr10:17271723-17271867	-	ERR197923
chr1:186294928-186295297	-	ERR197923
chr4:55606043-55606180	-	ERR197923
chr1:87328826-87328980	-	ERR197923
chr7:26232870-26232993	-	ERR197923
chr7:94750023-94791283	+	ERR197923
chr16:31382654-31424289	+	ERR197923
chr16:74340393-74340503	-	ERR197923
chr15:64791491-64792365	+	ERR197923
chr1:155186647-155207369	-	ERR197923
chr1:161479609-161559609	+	ERR197923
chr16:31309065-31374396	+	ERR197923
chr17:42284821-42284935	-	ERR197923
chr22:39778588-39778743	-	ERR197923
chr16:31382950-31424289	+	ERR197923
chr1:1586822-1650894	-	ERR197923
chr14:22320888-22371302	+	ERR197923
chr19:21281617-21349264	+	ERR197923
chr22:29784412-29819177	-	ERR197923
chr10:909682-931700	-	ERR197923
chr6:3157640-3179946	-	ERR197923
chr1:1575637-1637171	-	ERR197923
chr12:123466284-123466402	-	ERR197923
chr1:35260160-35260275	-	ERR197923
chr1:229439552-229439674	+	ERR197923
chr20:5479161-5479332	-	ERR197923
chr21:46270148-46270249	-	ERR197923
chr14:25077470-25101665	-	ERR197923
chr7:148903787-148985007	+	ERR197923
chr16:4854010-4854137	+	ERR197923
chr11:104821651-104871222	-	ERR197923
chr1:89523674-89579979	-	ERR197923
chrX:135593813-135593919	+	ERR197923
chr6:26370549-26406484	+	ERR197923
chr3:47628436-47628570	-	ERR197923
chr1:109242088-109242192	+	ERR197923
chr22:42844712-42919142	+	ERR197923
chr6:33053555-33095875	+	ERR197923
chr17:42398484-42398592	+	ERR197923
chr1:145323653-145356009	+	ERR197923
chr6:31380101-31475077	+	ERR197923
chr19:11553230-11553330	+	ERR197923
chr5:115469764-115469875	+	ERR197923
chr6:18236682-18236784	-	ERR197923
chr19:6897438-6898473	+	ERR197923
chr11:118279747-118279856	+	ERR197923
chr1:110200393-110231751	+	ERR197923
chr14:101301088-101301190	+	ERR197923
chr1:196674896-196675007	-	ERR197923
chr15:43924396-44019410	-	ERR197923
chr6:29913400-29913511	-	ERR197923
chr11:6635304-6635414	+	ERR197923
chr3:25656954-25657077	-	ERR197923
chr16:11966284-11966430	+	ERR197923
chr14:23532668-23532779	+	ERR197923
chr11:104903790-104912446	-	ERR197923
chr1:109440129-109440249	+	ERR197923
chr1:154574285-154574432	+	ERR197923
chr6:32487146-32521743	-	ERR197923
chr17:80201705-80201829	-	ERR197923
chr6:135516988-135517101	-	ERR197923
chr1:155187754-155208441	-	ERR197923
chr6:32522466-32548633	-	ERR197923
chr9:90343164-90387913	+	ERR197923
chr19:12995261-12995367	+	ERR197924
chr1:159021531-159021660	-	ERR197924
chr6:31362486-31457134	-	ERR197924
chr22:39382302-39421354	+	ERR197924
chr1:111996842-111996971	+	ERR197924
chr1:1424583-1460671	+	ERR197924
chr17:4798652-4798769	-	ERR197924
chr6:52658922-52697788	-	ERR197924
chr2:113417044-113417203	+	ERR197924
chr17:7416856-7417045	-	ERR197924
chr7:100226892-100228564	+	ERR197924
chr1:186308773-186308882	-	ERR197924
chr10:14987103-15063862	-	ERR197924
chr1:32834086-32841938	-	ERR197924
chr1:16363106-16386099	-	ERR197924
chr16:70351398-70390150	+	ERR197924
chr16:30376288-30376533	-	ERR197924
chr1:161480623-161561188	+	ERR197924
chr19:15383625-15383944	-	ERR197924
chr11:68343457-68355465	+	ERR197924
chr7:35925437-35987403	+	ERR197924
chr1:228285910-228286035	+	ERR197924
chr12:21790050-21791347	-	ERR197924
chr3:184052678-184052811	+	ERR197924
chr17:40765866-40817580	+	ERR197924
chr15:74892841-74893754	+	ERR197924
chr4:83763337-83763467	-	ERR197924
chr22:42915719-42976946	-	ERR197924
chr22:38202497-38202606	+	ERR197924
chr1:181058917-181059048	+	ERR197924
chr14:24459390-24476670	+	ERR197924
chr14:69926375-69926485	-	ERR197924
chr2:149216276-149216397	+	ERR197924
chr9:107515186-107528816	+	ERR197924
chr2:242573240-242573401	-	ERR197924
chr1:10443659-10443780	+	ERR197924
chr20:407964-408069	-	ERR197924
chr2:219139413-219139547	-	ERR197924
chr1:19612678-19634756	-	ERR197924
chr19:12778913-12779031	+	ERR197924
chr22:39440945-39475090	+	ERR197924
chr2:206986483-206987081	+	ERR197924
chr19:12903120-12903230	-	ERR197924
chr6:29855731-29910403	+	ERR197924
chr7:38389946-38399207	+	ERR197924
chr13:36909779-36909879	-	ERR197924
chr1:45468375-45468490	+	ERR197924
chr6:26407898-26444532	+	ERR197924
chr3:142680235-142680388	+	ERR197924
chr10:98442776-98442944	+	ERR197924
chr13:48941629-48942708	+	ERR197924
chr19:52722952-52723069	+	ERR197924
chr6:18237611-18237735	-	ERR197924
chr12:46315671-46315835	-	ERR197924
chr19:3053333-3053442	+	ERR197924
chr14:23380536-23388331	-	ERR197924
chr10:43971554-43991590	+	ERR197924
chr21:34922617-34922773	+	ERR197924
chr1:171510271-171510437	+	ERR197924
chr19:1271153-1271388	+	ERR197924
chr6:10730847-10755465	+	ERR197924
chr1:150446694-150446802	+	ERR197924
chr1:3656615-3656723	-	ERR197924
chr9:33264309-33264417	-	ERR197924
chr1:151195179-151195351	+	ERR197924
chr1:29474976-29475078	-	ERR197924
chr6:52622658-52662435	-	ERR197924
chr1:110200393-110255805	+	ERR197924
chr14:75128625-75128749	-	ERR197924
chr17:42430240-42430370	-	ERR197924
chr9:135945847-135960430	+	ERR197924
chr15:99250990-99251140	-	ERR197924
chr11:4406636-4406739	-	ERR197924
chr3:169694733-169706147	+	ERR197924
chr14:23858601-23887615	-	ERR197924
chr1:156564831-156564972	+	ERR197924
chr1:155180338-155200800	+	ERR197924
chr11:118958788-118958909	+	ERR197924
chrX:15739619-15782898	+	ERR197924
chr2:128262290-128262395	+	ERR197924
chr12:49952140-49952242	+	ERR197924
chr11:73113019-73113148	-	ERR197924
chr12:22201327-22201427	+	ERR197924
chr11:57467361-57467484	-	ERR197924
chr6:31239406-31324495	+	ERR197924
chr1:87212523-87212629	-	ERR197924
chr19:33088612-33088739	-	ERR197924
chr14:55655728-55655898	-	ERR197924
chr22:39425367-39441547	+	ERR197924
chr13:107196487-107209479	-	ERR197924
chr4:1978225-1978350	+	ERR197924
chr14:23528370-23528475	-	ERR197924
chr17:34171774-34171990	+	ERR197924
chr16:81733289-81733400	+	ERR197924
chr5:151175063-151176864	-	ERR197924
chr16:4881979-4882138	-	ERR197924
chr22:39428202-39448358	+	ERR197924
chr7:107600135-107600279	-	ERR197924
chr17:34171798-34171939	+	ERR197924
chr7:150779305-150779448	-	ERR197924
chr10:81113782-81113979	-	ERR197924
chr6:52657653-52712830	-	ERR197924
chr19:531964-532108	+	ERR197924
chr17:7416793-7416940	-	ERR197924
chr4:144797898-144871584	-	ERR197924
chr12:6874677-6874804	+	ERR197924
chr10:43882679-43882796	-	ERR197924
chr16:4931070-4931173	+	ERR197924
chr11:2322884-2322985	-	ERR197924
chr9:139317626-139317730	-	ERR197924
chr18:56008269-56040501	+	ERR197924
chr19:58004223-58016154	+	ERR197924
chr13:25466810-25466995	+	ERR197924
chr6:26370549-26406484	+	ERR197924
chr9:107521542-107535189	+	ERR197924
chr19:13051578-13051701	+	ERR197924
chr1:160395238-160395342	+	ERR197924
chr5:31515166-31515274	+	ERR197924
chr15:44085911-44086015	-	ERR197924
chr10:103867602-103867717	+	ERR197924
chr6:31974789-32007424	+	ERR197924
chr5:154172251-154172356	+	ERR197924
chr14:74370676-74370799	-	ERR197924
chr22:42915719-42976365	-	ERR197924
chr1:155260230-155260332	+	ERR197924
chr22:38202462-38202606	+	ERR197924
chr3:142678553-142678686	+	ERR197924
chr7:148903787-148963821	+	ERR197924
chr1:43309433-43309540	+	ERR197924
chr1:228681986-228682094	-	ERR197924
chr19:6494756-6494865	+	ERR197924
chr16:28967538-28975307	+	ERR197924
chr6:10728872-10751467	+	ERR197924
chr17:60045413-60045514	+	ERR197924
chr1:6281982-6282098	-	ERR197924
chr17:27050262-27050384	-	ERR197924
chr7:120615498-120615685	+	ERR197924
chr16:88943294-88943412	+	ERR197924
chr6:76425241-76425366	+	ERR197924
chr17:7416940-7417087	-	ERR197924
chr1:1563203-1563311	-	ERR197924
chr22:39385461-39441547	+	ERR197924
chr2:219114166-219118692	-	ERR197924
chr3:112021387-112027348	+	ERR197924
chr12:10396632-10396740	+	ERR197924
chr12:49523901-49580616	-	ERR197924
chr1:153516328-153517226	+	ERR197924
chr9:33948371-34017187	-	ERR197924
chr22:19346858-19346964	-	ERR197924
chr17:7417033-7417222	-	ERR197924
chr6:56917483-56955692	+	ERR197924
chr6:30570045-30570183	-	ERR197924
chr1:155646338-155744964	-	ERR197924
chr19:44531549-44605080	+	ERR197924
chr6:52628241-52664095	-	ERR197924
chr15:64980678-64980857	-	ERR197924
chr12:49523282-49580241	-	ERR197924
chr6:32123462-32123717	-	ERR197924
chr6:31694884-31694984	-	ERR197924
chr19:5896515-5897001	+	ERR197924
chr4:83799987-83802007	+	ERR197924
chr14:39649921-39650026	+	ERR197924
chrX:3736482-3811392	-	ERR197924
chr19:49132218-49132331	-	ERR197924
chr14:23874835-23902004	-	ERR197924
chr9:128088747-128088851	-	ERR197924
chr14:39649801-39649952	+	ERR197924
chr11:46404196-46404298	+	ERR197924
chr16:1556385-1556503	-	ERR197924
chr1:154179444-154179572	-	ERR197924
chr3:31658420-31658528	+	ERR197924
chr1:196716240-196799812	+	ERR197924
chr6:36566786-36566921	+	ERR197924
chr12:10570942-10584805	-	ERR197924
chr13:41507902-41508042	-	ERR197924
chr1:43393355-43393479	-	ERR197924
chr17:34171732-34171843	+	ERR197924
chr7:148903787-148947639	+	ERR197924
chr6:52617651-52697788	-	ERR197924
chr6:29911044-29974846	+	ERR197924
chr1:186306144-186306279	-	ERR197924
chr6:325426-325987	-	ERR197924
chr16:27518293-27518405	+	ERR197924
chr4:83280634-83280778	-	ERR197924
chr19:21281617-21349264	+	ERR197924
chr17:8390828-8393711	+	ERR197924
chr5:179146668-179146782	+	ERR197924
chr19:21281620-21349264	+	ERR197924
chr1:27995635-27995755	-	ERR197924
chr3:146173021-146239488	-	ERR197924
chr14:77935444-77935564	-	ERR197924
chr19:9728766-9804496	-	ERR197924
chr1:144903076-144903179	-	ERR197924
chr5:61681824-61681929	-	ERR197924
chr14:23495421-23495538	+	ERR197924
chr3:38183412-38183516	-	ERR197924
chr1:1572769-1635783	-	ERR197924
chr1:228487582-228487846	+	ERR197924
chr3:33905580-33906834	-	ERR197924
chr16:66974124-66982927	+	ERR197924
chr2:74590116-74590227	-	ERR197924
chr2:5834422-5834541	-	ERR197924
chr19:6381132-6381412	-	ERR197924
chr10:73580038-73581722	-	ERR197924
chr12:123738255-123738369	-	ERR197924
chr6:56915571-56955692	+	ERR197924
chr1:214828707-214830335	-	ERR197924
chr1:87328826-87328980	-	ERR197924
chr19:45422429-45430290	+	ERR197924
chr19:13039155-13039261	-	ERR197924
chr16:1417272-1417710	+	ERR197924
chr3:57582857-57583001	+	ERR197924
chr6:31236813-31321935	-	ERR197924
chr14:24429110-24459568	+	ERR197924
chr2:208623685-208624193	-	ERR197924
chr16:204270-223328	+	ERR197924
chr9:130941405-130941522	-	ERR197924
chr1:248039448-248039552	-	ERR197924
chr6:26373124-26408180	+	ERR197924
chr16:30537135-30537282	+	ERR197924
chr11:5255220-5274635	-	ERR197924
chr20:49218990-49219125	+	ERR197924
chr12:49522568-49579620	-	ERR197924
chr1:110203786-110257862	+	ERR197924
chr3:146246400-146246510	-	ERR197924
chrX:134156297-134185398	-	ERR197924
chr19:18679813-18679922	-	ERR197924
chr4:113568530-113568641	+	ERR197924
chr17:62496177-62496336	-	ERR197924
chr19:44681507-44681675	-	ERR197924
chr17:45297314-45297419	+	ERR197924
chr22:42910111-42970824	-	ERR197924
chr16:88643741-88643930	+	ERR197924
chr3:9517881-9518016	+	ERR197924
chr20:30954186-30956926	+	ERR197924
chr9:88967631-88967756	+	ERR197924
chr12:10560927-10571097	-	ERR197924
chr7:80285913-80286016	+	ERR197924
chr1:33238613-33238736	-	ERR197924
chr1:27481040-27481186	-	ERR197924
chr3:135871094-135871241	+	ERR197924
chr17:79477224-79477332	-	ERR197924
chr9:21994137-22006246	-	ERR197924
chr19:12405506-12433525	-	ERR197924
chr22:19159799-19159913	+	ERR197924
chr6:3155858-3226045	-	ERR197924
chr11:67796569-67796681	-	ERR197924
chr1:161137943-161138062	-	ERR197924
chr3:132257157-132257274	+	ERR197924
chr14:23862550-23891534	-	ERR197924
chr14:23856737-23885521	-	ERR197924
chr1:155184358-155204891	-	ERR197924
chr2:203429271-203429390	-	ERR197924
chr19:6494626-6494732	+	ERR197924
chr17:7416789-7416894	-	ERR197924
chr1:110203786-110233186	+	ERR197924
chr3:42624049-42624152	-	ERR197924
chr6:28121846-28121961	-	ERR197924
chr12:50188783-50188918	-	ERR197924
chr14:70826235-70826369	-	ERR197924
chr17:8390800-8393711	+	ERR197924
chr1:153614779-153614916	+	ERR197924
chr1:27056141-27059283	+	ERR197924
chr19:52824831-52877680	+	ERR197924
chr15:50581679-50581808	-	ERR197924
chr19:13051216-13051431	+	ERR197924
chr19:49377637-49377766	+	ERR197924
chr19:44605285-44622467	+	ERR197924
chr16:66971939-66982927	+	ERR197924
chr17:40762125-40811570	+	ERR197924
chr6:30120292-30120407	-	ERR197924
chr6:26407930-26444532	+	ERR197924
chr17:34171753-34172014	+	ERR197924
chr6:52668582-52705641	-	ERR197924
chr5:175560534-175631930	-	ERR197924
chr1:110212092-110256187	+	ERR197924
chr16:25066139-25123317	+	ERR197924
chr6:31378848-31473648	+	ERR197924
chr16:30545517-30567428	-	ERR197924
chr11:82879958-82880114	+	ERR197924
chrX:57147725-57163032	-	ERR197924
chr1:226333760-226333887	-	ERR197924
chr6:31236598-31321721	-	ERR197924
chr11:130014518-130014649	-	ERR197924
chr1:86173426-86173544	-	ERR197924
chrX:109507716-109507827	-	ERR197924
chr3:51697256-51697810	-	ERR197924
chr14:23861770-23889443	-	ERR197924
chr5:176887644-176893833	-	ERR197924
chr14:77935564-77935723	-	ERR197924
chr11:64701682-64701788	+	ERR197924
chr2:217560096-217560237	-	ERR197924
chr12:10561987-10588009	-	ERR197924
chr11:57461273-57461387	+	ERR197924
chr1:95659832-95659932	+	ERR197924
chrX:15715362-15792520	+	ERR197924
chr8:66631197-66631302	+	ERR197924
chr2:73828321-73899622	+	ERR197924
chr4:83349180-83349322	+	ERR197924
chr19:47111812-47112180	+	ERR197924
chr1:155182175-155202636	+	ERR197924
chr3:105422894-105422995	+	ERR197924
chr1:3656151-3656259	-	ERR197924
chr6:3155858-3177876	-	ERR197924
chr1:3656054-3656554	-	ERR197924
chr1:1271161-1271350	+	ERR197924
chr8:26269160-26269286	-	ERR197924
chr10:225933-226068	+	ERR197924
chr19:58969007-58969120	-	ERR197924
chr6:31239542-31324631	-	ERR197924
chr17:7416810-7416915	-	ERR197924
chr12:10587084-10601919	-	ERR197924
chr20:3765614-3765743	-	ERR197924
chr22:39381816-39418983	+	ERR197924
chr17:26906158-26906422	-	ERR197924
chr17:39919480-39921042	+	ERR197924
chr6:31322255-31349855	-	ERR197924
chr22:41927468-41927653	+	ERR197924
chr20:18296431-18296599	-	ERR197924
chr13:103515114-103515219	-	ERR197924
chr16:2816159-2816264	+	ERR197924
chr10:73579585-73580029	-	ERR197924
chr8:41519393-41521227	-	ERR197924
chr1:104115684-104199612	+	ERR197924
chr10:85912544-85912659	-	ERR197924
chr2:70940260-70944897	+	ERR197924
chr19:47256981-47257204	+	ERR197924
chr20:36361319-36361469	+	ERR197924
chr15:91527943-91528051	-	ERR197924
chr7:100473222-100473333	+	ERR197924
chr22:38202490-38202606	+	ERR197924
chr2:208841702-208841824	-	ERR197924
chr6:29894954-29910803	+	ERR197924
chr17:79801820-79801956	+	ERR197924
chr12:49445739-49445898	+	ERR197924
chr6:31239375-31324219	-	ERR197924
chr1:118165794-118165904	+	ERR197924
chr1:156713531-156713657	+	ERR197924
chr11:2991059-2991164	-	ERR197924
chr20:30944720-30956926	+	ERR197924
chr20:55101250-55111522	+	ERR197924
chr15:43653716-43653881	+	ERR197924
chr17:40718008-40718119	-	ERR197924
chr6:119623152-119628157	-	ERR197924
chr7:26233263-26235529	-	ERR197924
chr19:58290118-58301768	+	ERR197924
chr6:31239009-31324103	+	ERR197924
chr11:62602921-62603239	+	ERR197924
chr1:31426632-31426803	-	ERR197924
chr19:36235220-36235324	+	ERR197924
chr17:7416478-7416583	-	ERR197924
chr9:116764905-116769703	-	ERR197924
chr12:10587084-10601987	-	ERR197924
chr11:105968490-105968601	+	ERR197924
chr15:41745132-41745246	+	ERR197924
chr21:42830462-42830618	+	ERR197924
chr6:26368405-26443670	+	ERR197924
chr14:21269957-21270078	-	ERR197924
chr3:48510766-48510880	+	ERR197924
chr5:176980378-176980531	-	ERR197924
chr7:148947771-148963821	+	ERR197924
chr10:5008105-5091087	+	ERR197924
chr1:110200393-110256187	+	ERR197924
chr22:39414273-39421354	+	ERR197924
chrX:47061570-47061860	+	ERR197924
chr8:98864667-98864812	+	ERR197924
chr19:45419446-45430290	+	ERR197924
chr1:23395061-23395178	+	ERR197924
chr1:79128638-79128741	-	ERR197924
chr19:14591479-14591590	-	ERR197924
chr11:57003170-57003321	-	ERR197924
chr7:92759682-92759805	+	ERR197924
chrX:147019071-147022181	+	ERR197924
chr22:42912016-42973095	-	ERR197924
chr17:65134122-65134230	-	ERR197924
chr8:94746703-94746916	+	ERR197924
chr6:10730847-10751467	+	ERR197924
chr1:46509224-46509342	-	ERR197924
chr2:223795338-223795471	+	ERR197924
chr12:10572962-10588009	-	ERR197924
chr7:127014168-127014283	-	ERR197924
chr6:64395077-64395204	+	ERR197924
chr14:103805102-103805203	+	ERR197924
chr3:179115434-179115552	-	ERR197924
chr6:26392602-26466316	+	ERR197924
chr1:16358204-16378906	+	ERR197924
chr1:220928288-220960561	+	ERR197924
chr4:78085542-78087047	+	ERR197924
chr10:135060736-135060859	+	ERR197924
chr20:48250747-48250856	-	ERR197924
chr13:43528083-43544806	-	ERR197924
chr17:57760747-57760897	+	ERR197924
chr9:37086664-37121125	+	ERR197924
chr3:49397638-49397802	+	ERR197924
chr7:35943863-36012196	+	ERR197924
chr2:73827804-73898277	+	ERR197924
chr12:113448588-113448689	+	ERR197924
chr1:109242192-109242349	+	ERR197924
chr17:41598247-41598702	+	ERR197924
chr17:73517801-73517902	+	ERR197924
chr1:110231846-110256187	+	ERR197924
chr7:65419060-65469124	+	ERR197924
chr19:2456682-2456784	-	ERR197924
chr1:1417517-1454370	+	ERR197924
chr17:4575362-4575467	-	ERR197924
chr1:1430864-1464711	+	ERR197924
chr22:39411599-39417541	+	ERR197924
chr12:113384547-113399051	+	ERR197924
chrX:153588676-153588829	-	ERR197924
chr1:160853217-160921080	-	ERR197924
chrX:57147513-57163032	-	ERR197924
chr1:115292696-115292798	+	ERR197924
chr19:9730107-9805543	-	ERR197924
chr19:2426715-2426841	+	ERR197924
chr14:50360412-50360514	-	ERR197924
chr16:28603583-28617254	-	ERR197924
chr1:196682864-196749103	+	ERR197924
chr1:26227977-26228130	-	ERR197924
chr2:217559778-217559892	+	ERR197924
chr13:39588156-39588324	+	ERR197924
chr6:24719525-24719630	+	ERR197924
chr2:27601055-27601196	-	ERR197924
chr1:1601102-1666274	-	ERR197924
chr6:31380101-31475077	+	ERR197924
chr11:314059-314232	+	ERR197924
chr12:57627005-57627119	-	ERR197924
chr15:99451974-99452123	-	ERR197924
chr11:62406863-62407152	+	ERR197924
chr6:31239775-31324734	-	ERR197924
chr19:46914861-46915053	-	ERR197924
chr19:57716764-57755417	+	ERR197924
chr17:40766861-40818502	+	ERR197924
chr7:148947771-148985007	+	ERR197924
chr2:181846744-181848820	+	ERR197924
chr8:42260525-42260716	-	ERR197924
chr12:56549202-56553514	+	ERR197924
chr1:1573123-1636094	-	ERR197924
chr6:32826368-32826526	+	ERR197924
chr9:127244132-127244259	-	ERR197924
chr2:152320500-152320608	-	ERR197924
chr6:79752559-79770535	-	ERR197924
chr15:41192651-41192768	+	ERR197924
chr9:128064790-128064927	+	ERR197924
chr9:33264273-33264399	-	ERR197924
chr10:102300433-102300539	+	ERR197924
chr1:207874863-207888742	+	ERR197924
chr3:49397268-49397383	-	ERR197924
chr19:44732598-44768528	+	ERR197924
chr17:48829225-48829349	+	ERR197924
chr14:24435491-24470293	+	ERR197924
chrX:48650419-48650542	-	ERR197924
chr4:39839475-39839598	-	ERR197924
chr22:42912016-42973104	-	ERR197924
chr9:100692532-100692637	+	ERR197924
chr19:52729272-52729413	-	ERR197924
chr17:65944314-65944422	+	ERR197924
chrX:15715362-15782898	+	ERR197924
chr19:44564901-44605080	+	ERR197924
chr1:3694720-3694820	+	ERR197924
chr3:98309903-98310003	+	ERR197924
chr1:196670447-196749103	+	ERR197924
chr6:52628241-52705641	-	ERR197924
chr12:113384547-113405398	+	ERR197924
chr11:70265851-70265962	+	ERR197924
chr6:31379723-31474207	+	ERR197924
chr1:66999928-67000051	+	ERR197924
chr17:62496332-62496446	+	ERR197924
chr17:56568214-56568352	-	ERR197924
chr1:16354512-16376197	+	ERR197924
chr2:163174580-163174694	-	ERR197924
chr5:67590380-67590506	+	ERR197924
chr10:123501665-123501779	+	ERR197924
chr22:29692288-29693891	+	ERR197924
chr7:11021998-11030474	+	ERR197924
chr1:1423242-1459777	+	ERR197924
chr19:50154307-50154445	-	ERR197924
chr14:23852433-23883102	-	ERR197924
chr10:91098426-91098598	-	ERR197924
chr1:949569-949699	-	ERR197924
chr8:129112672-129112779	-	ERR197924
chr5:32406889-32406999	+	ERR197924
chr5:172461438-172461576	-	ERR197924
chr17:8415837-8415975	-	ERR197924
chr4:48859232-48859334	-	ERR197924
chr2:27888053-27888162	+	ERR197924
chr2:198273199-198274522	-	ERR197924
chr5:131819477-131819600	+	ERR197924
chr17:34171774-34171939	+	ERR197924
chr2:55209650-55209769	-	ERR197924
chr11:57461268-57461372	-	ERR197924
chr14:23866378-23895290	-	ERR197924
chr6:80413179-80413285	-	ERR197924
chr12:54686962-54687104	+	ERR197924
chr19:44564901-44653050	+	ERR197924
chr13:25115464-25115570	-	ERR197924
chr19:57888495-57908542	+	ERR197924
chr19:35175156-35230514	+	ERR197924
chr22:24936512-24936698	-	ERR197924
chr6:30672643-30672766	-	ERR197924
chr1:46067926-46070688	+	ERR197924
chr21:42762491-42811775	+	ERR197924
chr1:3655791-3655935	-	ERR197924
chr1:228288806-228288955	-	ERR197924
chr7:80285907-80286010	+	ERR197924
chr22:38201543-38201651	-	ERR197924
chr19:58004223-58016768	+	ERR197924
chr2:190708693-190708806	+	ERR197924
chr2:208631565-208631674	-	ERR197924
chr19:40964080-40964342	-	ERR197924
chr15:90814792-90814915	-	ERR197924
chr20:30936428-30956926	+	ERR197924
chr19:2851465-2915646	+	ERR197924
chr3:139067064-139069048	+	ERR197924
chr11:58921635-58921796	-	ERR197924
chr12:7276593-7276700	-	ERR197924
chr16:75142729-75142930	+	ERR197924
chr5:54558457-54558595	-	ERR197924
chr5:36102300-36102402	-	ERR197924
chr19:12511881-12544011	-	ERR197924
chr6:32946023-32946155	+	ERR197924
chr11:57509166-57509362	+	ERR197924
chr19:50881620-50881910	+	ERR197924
chr2:220439695-220439875	-	ERR197924
chr1:151337010-151337114	+	ERR197924
chr12:49525080-49580616	-	ERR197924
chr16:3105736-3124537	-	ERR197924
chr11:73536752-73555917	+	ERR197924
chr2:10581661-10581803	+	ERR197924
chr19:56180866-56180968	+	ERR197924
chr1:186315266-186315374	-	ERR197924
chr1:186316423-186316525	-	ERR197924
chr4:144442625-144442730	-	ERR197924
chr10:103867438-103867577	+	ERR197924
chr12:6672828-6672930	-	ERR197924
chr6:29857104-29911320	+	ERR197924
chr12:113409366-113409467	-	ERR197924
chr5:131647853-131706057	+	ERR197924
chr5:178140213-178140324	+	ERR197924
chr16:88643585-88643930	+	ERR197924
chr14:23854124-23884479	-	ERR197924
chrX:152980093-152980198	+	ERR197924
chr12:118583263-118583380	-	ERR197924
chr19:11134193-11134307	+	ERR197924
chr19:52579296-52620277	-	ERR197924
chr10:73579537-73580029	-	ERR197924
chr2:33810096-33810225	-	ERR197924
chr17:58422841-58422969	-	ERR197924
chr9:72328080-72328191	+	ERR197924
chr1:154574294-154574511	-	ERR197924
chr19:50335564-50358145	+	ERR197924
chrX:3736482-3772968	-	ERR197924
chr1:110200393-110211993	+	ERR197924
chr22:39385461-39421676	+	ERR197924
chr17:48213374-48213511	-	ERR197924
chr10:103542234-103542354	-	ERR197924
chr17:40764092-40812334	+	ERR197924
chr2:73835601-73902032	+	ERR197924
chr4:1718352-1718452	-	ERR197924
chr14:73570053-73570153	-	ERR197924
chr12:54686986-54687088	+	ERR197924
chr1:95364926-95365046	-	ERR197924
chrX:153275990-153276124	-	ERR197924
[truncated: 498,462+ more rows]

## Sheet: Samples
Run	Experiment	Project	SRA_sample	Sample	Species	Cell_Line	Condition	Tissue	Extra_comment
SRR643743	SRX214016	SRP001371	SRS266995	SAMN00739167	Homo Sapiens	NA	normal	adrenal gland	Fetal Adrenal Gland
SRR400342	SRX116411	SRP010384	SRS287344	SAMN00773791	Homo Sapiens	NA	normal	bladder	NA
SRR400343	SRX116412	SRP010384	SRS287345	SAMN00773792	Homo Sapiens	NA	cancer	bladder	paracancerous
SRR400344	SRX116413	SRP010384	SRS287346	SAMN00773793	Homo Sapiens	NA	cancer	bladder	cancerous
SRR522124	SRX160263	SRP014428	SRS350498	SAMN01090566	Homo Sapiens	T24	cancer	bladder	NA
SRR522125	SRX160264	SRP014428	SRS350499	SAMN01090567	Homo Sapiens	T24	cancer	bladder	NA
ERR197920	ERX172610	ERP001971	ERS194238	SAMEA1573835	Homo Sapiens	NA	cancer	blood	Megakaryoblastic leukemia
ERR197921	ERX172611	ERP001971	ERS194239	SAMEA1573834	Homo Sapiens	NA	cancer	blood	Megakaryoblastic leukemia
ERR197922	ERX172609	ERP001971	ERS194237	SAMEA1573837	Homo Sapiens	NA	cancer	blood	Megakaryoblastic leukemia
ERR197923	ERX172613	ERP001971	ERS194241	SAMEA1573832	Homo Sapiens	NA	cancer	blood	Megakaryoblastic leukemia
ERR197924	ERX172612	ERP001971	ERS194240	SAMEA1573833	Homo Sapiens	NA	cancer	blood	Megakaryoblastic leukemia
ERR197925	ERX172614	ERP001971	ERS194242	SAMEA1573836	Homo Sapiens	NA	cancer	blood	Megakaryoblastic leukemia
SRR031824	SRX014544	SRP001540	SRS008837	SAMN00006671	Homo Sapiens	NA19238	normal	blood	Coriell Cell Repositories Cell lymphoblastoid cell line
SRR031825	SRX014545	SRP001540	SRS008838	SAMN00006672	Homo Sapiens	NA19239	normal	blood	Coriell Cell Repositories Cell lymphoblastoid cell line
SRR031826	SRX014546	SRP001540	SRS008839	SAMN00006673	Homo Sapiens	NA19098	normal	blood	Coriell Cell Repositories Cell lymphoblastoid cell line
SRR031827	SRX014547	SRP001540	SRS008840	SAMN00006674	Homo Sapiens	NA19144	normal	blood	Coriell Cell Repositories Cell lymphoblastoid cell line
SRR031828	SRX014548	SRP001540	SRS008841	SAMN00006675	Homo Sapiens	NA19201	normal	blood	Coriell Cell Repositories Cell lymphoblastoid cell line
SRR031829	SRX014549	SRP001540	SRS008842	SAMN00006676	Homo Sapiens	NA19210	normal	blood	Coriell Cell Repositories Cell lymphoblastoid cell line
SRR031830	SRX014550	SRP001540	SRS008843	SAMN00006677	Homo Sapiens	NA19153	normal	blood	Coriell Cell Repositories Cell lymphoblastoid cell line
SRR031831	SRX014551	SRP001540	SRS008844	SAMN00006678	Homo Sapiens	NA18909	normal	blood	Coriell Cell Repositories Cell lymphoblastoid cell line
SRR031832	SRX014552	SRP001540	SRS008845	SAMN00006679	Homo Sapiens	NA19147	normal	blood	Coriell Cell Repositories Cell lymphoblastoid cell line
SRR031833	SRX014553	SRP001540	SRS008846	SAMN00006680	Homo Sapiens	NA19152	normal	blood	Coriell Cell Repositories Cell lymphoblastoid cell line
SRR031834	SRX014554	SRP001540	SRS008847	SAMN00006681	Homo Sapiens	NA18499	normal	blood	Coriell Cell Repositories Cell lymphoblastoid cell line
SRR031835	SRX014555	SRP001540	SRS008848	SAMN00006682	Homo Sapiens	NA19209	normal	blood	Coriell Cell Repositories Cell lymphoblastoid cell line
SRR031836	SRX014556	SRP001540	SRS008849	SAMN00006683	Homo Sapiens	NA19143	normal	blood	Coriell Cell Repositories Cell lymphoblastoid cell line
SRR031879	SRX014599	SRP001540	SRS008892	SAMN00006726	Homo Sapiens	NA18511	normal	blood	Coriell Cell Repositories Cell lymphoblastoid cell line
SRR031880	SRX014600	SRP001540	SRS008893	SAMN00006727	Homo Sapiens	NA18520	normal	blood	Coriell Cell Repositories Cell lymphoblastoid cell line
SRR031881	SRX014601	SRP001540	SRS008894	SAMN00006728	Homo Sapiens	NA18498	normal	blood	Coriell Cell Repositories Cell lymphoblastoid cell line
SRR031882	SRX014602	SRP001540	SRS008895	SAMN00006729	Homo Sapiens	NA19131	normal	blood	Coriell Cell Repositories Cell lymphoblastoid cell line
SRR031883	SRX014603	SRP001540	SRS008896	SAMN00006730	Homo Sapiens	NA19108	normal	blood	Coriell Cell Repositories Cell lymphoblastoid cell line
SRR031884	SRX014604	SRP001540	SRS008897	SAMN00006731	Homo Sapiens	NA19190	normal	blood	Coriell Cell Repositories Cell lymphoblastoid cell line
SRR031885	SRX014605	SRP001540	SRS008898	SAMN00006732	Homo Sapiens	NA18861	normal	blood	Coriell Cell Repositories Cell lymphoblastoid cell line
SRR031886	SRX014606	SRP001540	SRS008899	SAMN00006733	Homo Sapiens	NA19257	normal	blood	Coriell Cell Repositories Cell lymphoblastoid cell line
SRR031887	SRX014607	SRP001540	SRS008900	SAMN00006734	Homo Sapiens	NA19192	normal	blood	Coriell Cell Repositories Cell lymphoblastoid cell line
SRR031888	SRX014608	SRP001540	SRS008901	SAMN00006735	Homo Sapiens	NA19222	normal	blood	Coriell Cell Repositories Cell lymphoblastoid cell line
SRR031889	SRX014609	SRP001540	SRS008902	SAMN00006736	Homo Sapiens	NA18916	normal	blood	Coriell Cell Repositories Cell lymphoblastoid cell line
SRR031890	SRX014610	SRP001540	SRS008903	SAMN00006737	Homo Sapiens	NA18862	normal	blood	Coriell Cell Repositories Cell lymphoblastoid cell line
SRR031891	SRX014611	SRP001540	SRS008904	SAMN00006738	Homo Sapiens	NA18853	normal	blood	Coriell Cell Repositories Cell lymphoblastoid cell line
SRR031892	SRX014612	SRP001540	SRS008905	SAMN00006739	Homo Sapiens	NA18913	normal	blood	Coriell Cell Repositories Cell lymphoblastoid cell line
SRR031900	SRX014620	SRP001540	SRS008913	SAMN00006747	Homo Sapiens	NA19140	normal	blood	Coriell Cell Repositories Cell lymphoblastoid cell line
SRR031901	SRX014621	SRP001540	SRS008914	SAMN00006748	Homo Sapiens	NA19127	normal	blood	Coriell Cell Repositories Cell lymphoblastoid cell line
SRR031904	SRX014624	SRP001540	SRS008917	SAMN00006751	Homo Sapiens	NA18508	normal	blood	Coriell Cell Repositories Cell lymphoblastoid cell line
SRR031905	SRX014625	SRP001540	SRS008918	SAMN00006752	Homo Sapiens	NA19138	normal	blood	Coriell Cell Repositories Cell lymphoblastoid cell line
SRR031906	SRX014626	SRP001540	SRS008919	SAMN00006753	Homo Sapiens	NA18519	normal	blood	Coriell Cell Repositories Cell lymphoblastoid cell line
SRR031907	SRX014627	SRP001540	SRS008920	SAMN00006754	Homo Sapiens	NA18858	normal	blood	Coriell Cell Repositories Cell lymphoblastoid cell line
SRR031908	SRX014628	SRP001540	SRS008921	SAMN00006755	Homo Sapiens	NA19225	normal	blood	Coriell Cell Repositories Cell lymphoblastoid cell line
SRR031911	SRX014631	SRP001540	SRS008924	SAMN00006758	Homo Sapiens	NA18507	normal	blood	Coriell Cell Repositories Cell lymphoblastoid cell line
SRR031912	SRX014632	SRP001540	SRS008925	SAMN00006759	Homo Sapiens	NA19114	normal	blood	Coriell Cell Repositories Cell lymphoblastoid cell line
SRR031921	SRX014641	SRP001540	SRS008934	SAMN00006768	Homo Sapiens	NA19101	normal	blood	Coriell Cell Repositories Cell lymphoblastoid cell line
SRR031922	SRX014642	SRP001540	SRS008935	SAMN00006769	Homo Sapiens	NA19128	normal	blood	Coriell Cell Repositories Cell lymphoblastoid cell line
SRR031923	SRX014643	SRP001540	SRS008936	SAMN00006770	Homo Sapiens	NA19130	normal	blood	Coriell Cell Repositories Cell lymphoblastoid cell line
SRR031924	SRX014644	SRP001540	SRS008937	SAMN00006771	Homo Sapiens	NA19203	normal	blood	Coriell Cell Repositories Cell lymphoblastoid cell line
SRR031927	SRX014647	SRP001540	SRS008940	SAMN00006774	Homo Sapiens	NA19099	normal	blood	Coriell Cell Repositories Cell lymphoblastoid cell line
SRR031930	SRX014650	SRP001540	SRS008943	SAMN00006777	Homo Sapiens	NA18522	normal	blood	Coriell Cell Repositories Cell lymphoblastoid cell line
SRR031931	SRX014651	SRP001540	SRS008944	SAMN00006778	Homo Sapiens	NA19093	normal	blood	Coriell Cell Repositories Cell lymphoblastoid cell line
SRR031932	SRX014652	SRP001540	SRS008945	SAMN00006779	Homo Sapiens	NA19172	normal	blood	Coriell Cell Repositories Cell lymphoblastoid cell line
SRR031934	SRX014654	SRP001540	SRS008947	SAMN00006781	Homo Sapiens	NA19116	normal	blood	Coriell Cell Repositories Cell lymphoblastoid cell line
SRR031935	SRX014655	SRP001540	SRS008948	SAMN00006782	Homo Sapiens	NA18871	normal	blood	Coriell Cell Repositories Cell lymphoblastoid cell line
SRR031936	SRX014656	SRP001540	SRS008949	SAMN00006783	Homo Sapiens	NA19204	normal	blood	Coriell Cell Repositories Cell lymphoblastoid cell line
SRR031937	SRX014657	SRP001540	SRS008950	SAMN00006784	Homo Sapiens	NA19159	normal	blood	Coriell Cell Repositories Cell lymphoblastoid cell line
SRR031938	SRX014658	SRP001540	SRS008951	SAMN00006785	Homo Sapiens	NA18486	normal	blood	Coriell Cell Repositories Cell lymphoblastoid cell line
SRR031940	SRX014660	SRP001540	SRS008953	SAMN00006787	Homo Sapiens	NA18912	normal	blood	Coriell Cell Repositories Cell lymphoblastoid cell line
SRR031941	SRX014661	SRP001540	SRS008954	SAMN00006788	Homo Sapiens	NA18523	normal	blood	Coriell Cell Repositories Cell lymphoblastoid cell line
SRR031942	SRX014662	SRP001540	SRS008955	SAMN00006789	Homo Sapiens	NA19193	normal	blood	Coriell Cell Repositories Cell lymphoblastoid cell line
SRR031943	SRX014663	SRP001540	SRS008956	SAMN00006790	Homo Sapiens	NA19160	normal	blood	Coriell Cell Repositories Cell lymphoblastoid cell line
SRR031944	SRX014664	SRP001540	SRS008957	SAMN00006791	Homo Sapiens	NA18852	normal	blood	Coriell Cell Repositories Cell lymphoblastoid cell line
SRR031945	SRX014665	SRP001540	SRS008958	SAMN00006792	Homo Sapiens	NA18855	normal	blood	Coriell Cell Repositories Cell lymphoblastoid cell line
SRR031946	SRX014666	SRP001540	SRS008959	SAMN00006793	Homo Sapiens	NA18870	normal	blood	Coriell Cell Repositories Cell lymphoblastoid cell line
SRR031947	SRX014667	SRP001540	SRS008960	SAMN00006794	Homo Sapiens	NA18510	normal	blood	Coriell Cell Repositories Cell lymphoblastoid cell line
SRR031960	SRX014680	SRP001540	SRS008973	SAMN00006807	Homo Sapiens	NA19137	normal	blood	Coriell Cell Repositories Cell lymphoblastoid cell line
SRR031961	SRX014681	SRP001540	SRS008974	SAMN00006808	Homo Sapiens	NA19200	normal	blood	Coriell Cell Repositories Cell lymphoblastoid cell line
SRR031962	SRX014682	SRP001540	SRS008975	SAMN00006809	Homo Sapiens	NA18502	normal	blood	Coriell Cell Repositories Cell lymphoblastoid cell line
SRR031963	SRX014683	SRP001540	SRS008976	SAMN00006810	Homo Sapiens	NA18856	normal	blood	Coriell Cell Repositories Cell lymphoblastoid cell line
SRR031964	SRX014684	SRP001540	SRS008977	SAMN00006811	Homo Sapiens	NA18505	normal	blood	Coriell Cell Repositories Cell lymphoblastoid cell line
SRR031965	SRX014685	SRP001540	SRS008978	SAMN00006812	Homo Sapiens	NA18501	normal	blood	Coriell Cell Repositories Cell lymphoblastoid cell line
SRR031968	SRX014688	SRP001540	SRS008981	SAMN00006815	Homo Sapiens	NA19102	normal	blood	Coriell Cell Repositories Cell lymphoblastoid cell line
SRR108968	SRX044548	SRP005899	SRS173284	SAMN00216493	Homo Sapiens	NA	UPF3B mutation	blood	lymphoblastoid cell line
SRR108969	SRX044549	SRP005899	SRS173285	SAMN00216494	Homo Sapiens	NA	UPF3B mutation	blood	lymphoblastoid cell line
SRR108970	SRX044550	SRP005899	SRS173286	SAMN00216495	Homo Sapiens	NA	UPF3B mutation	blood	lymphoblastoid cell line
SRR108971	SRX044551	SRP005899	SRS173287	SAMN00216496	Homo Sapiens	NA	UPF3B mutation	blood	lymphoblastoid cell line
SRR108972	SRX044552	SRP005899	SRS173288	SAMN00216497	Homo Sapiens	NA	normal	blood	lymphoblastoid cell line
SRR108973	SRX044553	SRP005899	SRS173289	SAMN00216498	Homo Sapiens	NA	normal	blood	lymphoblastoid cell line
SRR292241	SRX079566	SRP001599	SRS212581	SAMN00630374	Homo Sapiens	DB	cancer	blood	B_cell_lymphoma
SRR292247	SRX079572	SRP001599	SRS212587	SAMN00630380	Homo Sapiens	OCI-LY7	cancer	blood	lymphoma
SRR346068	SRX098080	SRP008280	SRS264719	SAMN00722458	Homo Sapiens	K562	cancer	blood	NA
SRR346069	SRX098080	SRP008280	SRS264719	SAMN00722458	Homo Sapiens	K562	cancer	blood	NA
SRR346070	SRX098080	SRP008280	SRS264719	SAMN00722458	Homo Sapiens	K562	cancer	blood	NA
SRR353635	SRX101420	SRP008976	SRS267240	SAMN00739439	Homo Sapiens	NA	Human Rhinovirus onset	blood	PBMC
SRR353636	SRX101421	SRP008976	SRS267241	SAMN00739440	Homo Sapiens	NA	Human Rhinovirus recovery	blood	PBMC
SRR353637	SRX101422	SRP008976	SRS267242	SAMN00739441	Homo Sapiens	NA	Human Rhinovirus recovery	blood	PBMC
SRR353638	SRX101423	SRP008976	SRS267243	SAMN00739442	Homo Sapiens	NA	normal	blood	PBMC
SRR353639	SRX101424	SRP008976	SRS267244	SAMN00739443	Homo Sapiens	NA	normal	blood	PBMC
SRR353640	SRX101425	SRP008976	SRS267245	SAMN00739444	Homo Sapiens	NA	normal	blood	PBMC
SRR353641	SRX101426	SRP008976	SRS267246	SAMN00739445	Homo Sapiens	NA	normal	blood	PBMC
SRR353642	SRX101427	SRP008976	SRS267247	SAMN00739446	Homo Sapiens	NA	Respiratory syncytial virus onset	blood	PBMC
SRR353643	SRX101428	SRP008976	SRS267248	SAMN00739447	Homo Sapiens	NA	Respiratory syncytial virus Recovery	blood	PBMC
SRR353644	SRX101429	SRP008976	SRS267249	SAMN00739448	Homo Sapiens	NA	Respiratory syncytial virus Recovery	blood	PBMC
SRR357233	SRX101865	SRP009067	SRS267674	SAMN00740373	Homo Sapiens	GM10860	normal	blood	B-Lymphocyte
SRR357234	SRX101866	SRP009067	SRS267675	SAMN00740374	Homo Sapiens	GM10860	normal	blood	B-Lymphocyte
SRR357235	SRX101867	SRP009067	SRS267676	SAMN00740375	Homo Sapiens	GM17106	normal	blood	B-Lymphocyte
SRR357236	SRX101868	SRP009067	SRS267677	SAMN00740376	Homo Sapiens	GM17106	normal	blood	B-Lymphocyte
SRR357237	SRX101869	SRP009067	SRS267678	SAMN00740377	Homo Sapiens	GM17189	normal	blood	B-Lymphocyte
SRR357238	SRX101870	SRP009067	SRS267679	SAMN00740378	Homo Sapiens	GM17189	normal	blood	B-Lymphocyte
SRR357239	SRX101871	SRP009067	SRS267680	SAMN00740379	Homo Sapiens	GM17207	normal	blood	B-Lymphocyte
SRR357240	SRX101872	SRP009067	SRS267681	SAMN00740380	Homo Sapiens	GM17207	normal	blood	B-Lymphocyte
SRR357241	SRX101873	SRP009067	SRS267682	SAMN00740381	Homo Sapiens	GM17220	normal	blood	B-Lymphocyte
SRR357242	SRX101874	SRP009067	SRS267683	SAMN00740382	Homo Sapiens	GM17220	normal	blood	B-Lymphocyte
SRR357243	SRX101875	SRP009067	SRS267684	SAMN00740383	Homo Sapiens	GM17253	normal	blood	B-Lymphocyte
SRR357244	SRX101876	SRP009067	SRS267685	SAMN00740384	Homo Sapiens	GM17253	normal	blood	B-Lymphocyte
SRR358675	SRX103267	SRP009094	SRS269106	SAMN00744403	Homo Sapiens	HL60	cancer	blood	NA
SRR387661	SRX110318	SRP007461	SRS281642	SAMN00761803	Homo Sapiens	K562	cancer	blood	NA
SRR387662	SRX110318	SRP007461	SRS281642	SAMN00761803	Homo Sapiens	K562	cancer	blood	NA
SRR403021	SRX118108	SRP010647	SRS290737	SAMN00779714	Homo Sapiens	B-LCL	cancer	blood	B-Lymphocyte
SRR403022	SRX118109	SRP010647	SRS290738	SAMN00779715	Homo Sapiens	B-LCL	cancer	blood	B-Lymphocyte
SRR424591	SRX124674	SRP011185	SRS295780	SAMN00794423	Homo Sapiens	K562	cancer	blood	NA
SRR445374	SRX129875	SRP011486	SRS300637	SAMN00828736	Homo Sapiens	NA	cancer	blood	chronic myeloid leukemia blood
SRR449360	SRX131954	SRP011977	SRS304711	SAMN00840795	Homo Sapiens	NA	cancer	blood	AML-M2
SRR449361	SRX131955	SRP011977	SRS304712	SAMN00840796	Homo Sapiens	NA	cancer	blood	AML-M2
SRR494112	SRX146004	SRP012695	SRS312194	SAMN00990957	Homo Sapiens	THP1	cancer	blood	acute myeloid leukaemia
SRR531463	SRX172973	SRP014671	SRS352780	SAMN01096645	Homo Sapiens	H9	cancer	blood	NA
SRR531464	SRX172973	SRP014671	SRS352780	SAMN01096645	Homo Sapiens	H10	cancer	blood	NA
SRR545687	SRX179430	SRP007461	SRS358718	SAMN01121024	Homo Sapiens	GM12878	cancer	blood	lymphoblastoid cell line
SRR545688	SRX179430	SRP007461	SRS358718	SAMN01121024	Homo Sapiens	GM12878	cancer	blood	lymphoblastoid cell line
SRR545689	SRX179431	SRP007461	SRS358719	SAMN01121025	Homo Sapiens	hMNC-PB	normal	blood	NA
SRR545695	SRX179434	SRP007461	SRS358722	SAMN01121028	Homo Sapiens	CD14+ monocytes	normal	blood	NA
SRR545696	SRX179434	SRP007461	SRS358722	SAMN01121028	Homo Sapiens	CD14+ monocytes	normal	blood	NA
SRR545697	SRX179434	SRP007461	SRS358722	SAMN01121028	Homo Sapiens	CD14+ monocytes	normal	blood	NA
SRR545698	SRX179434	SRP007461	SRS358722	SAMN01121028	Homo Sapiens	CD14+ monocytes	normal	blood	NA
SRR545699	SRX179434	SRP007461	SRS358722	SAMN01121028	Homo Sapiens	CD14+ monocytes	normal	blood	NA
SRR545700	SRX179434	SRP007461	SRS358722	SAMN01121028	Homo Sapiens	CD14+ monocytes	normal	blood	NA
SRR567561	SRX186090	SRP015715	SRS362251	SAMN01164174	Homo Sapiens	P493-6	cancer	blood	NA
SRR567562	SRX186091	SRP015715	SRS362252	SAMN01164175	Homo Sapiens	P493-6	cancer	blood	NA
SRR578755	SRX190848	SRP015964	SRS366556	SAMN01737708	Homo Sapiens	HL60	cancer	blood	NA
SRR578756	SRX190849	SRP015964	SRS366557	SAMN01737709	Homo Sapiens	HL60	cancer	blood	NA
SRR580355	SRX191921	SRP016003	SRS367335	SAMN01758676	Homo Sapiens	BCBL-1	cancer	blood	NA
SRR633901	SRX210736	SRP017580	SRS380020	SAMN01831455	Homo Sapiens	NA	Friedreich's ataxia (FRDA)	blood	PBMC
SRR633902	SRX210737	SRP017580	SRS380021	SAMN01831456	Homo Sapiens	NA	Friedreich's ataxia (FRDA)	blood	PBMC	10mM nicotinamide treated
SRR671942	SRX225203	SRP018403	SRS390595	SAMN01911262	Homo Sapiens	human erythroleukemia cell line, HEL	cancer	blood	erythroleukemia
SRR671943	SRX225204	SRP018403	SRS390596	SAMN01911263	Homo Sapiens	human erythroleukemia cell line, HEL	cancer	blood	erythroleukemia
SRR768411	SRX110319	SRP007461	SRS281643	SAMN00761804	Homo Sapiens	GM12878	cancer	blood	lymphoblastoid cell line
SRR768412	SRX110319	SRP007461	SRS281643	SAMN00761804	Homo Sapiens	GM12878	cancer	blood	lymphoblastoid cell line
SRR768413	SRX110317	SRP007461	SRS281641	SAMN00761802	Homo Sapiens	K562	cancer	blood	NA
SRR768414	SRX110317	SRP007461	SRS281641	SAMN00761802	Homo Sapiens	K562	cancer	blood	NA
SRR771240	SRX248288	SRP019222	SRS400402	SAMN01974588	Homo Sapiens	Sav S1-1	cancer	blood	NA
SRR771241	SRX248289	SRP019222	SRS400403	SAMN01974589	Homo Sapiens	Sav S1-1	cancer	blood	NA
SRR791578	SRX254396	SRP019939	SRS403486	SAMN01985824	Homo Sapiens	TIB-152	cancer	blood	NA
SRR836203	SRX272893	SRP021916	SRS417399	SAMN02087570	Homo Sapiens	BJAB	cancer	blood	Burkitt lymphoma
SRR836204	SRX272894	SRP021916	SRS417400	SAMN02087571	Homo Sapiens	BJAB	cancer	blood	Burkitt lymphoma
SRR846935	SRX275432	SRP022133	SRS418738	SAMN02117493	Homo Sapiens	NA	LVAD placement	blood	whole blood
SRR846936	SRX275433	SRP022133	SRS418739	SAMN02117494	Homo Sapiens	NA	LVAD placement	blood	whole blood
SRR846937	SRX275434	SRP022133	SRS418740	SAMN02117495	Homo Sapiens	NA	LVAD placement	blood	whole blood
SRR846938	SRX275435	SRP022133	SRS418741	SAMN02117496	Homo Sapiens	NA	LVAD placement	blood	whole blood
SRR846939	SRX275436	SRP022133	SRS418742	SAMN02117497	Homo Sapiens	NA	LVAD placement	blood	whole blood
SRR846940	SRX275437	SRP022133	SRS418743	SAMN02117498	Homo Sapiens	NA	LVAD placement	blood	whole blood
SRR846941	SRX275438	SRP022133	SRS418744	SAMN02117499	Homo Sapiens	NA	LVAD placement	blood	whole blood
SRR846942	SRX275439	SRP022133	SRS418745	SAMN02117500	Homo Sapiens	NA	LVAD placement	blood	whole blood
SRR846954	SRX275451	SRP022133	SRS418757	SAMN02117514	Homo Sapiens	NA	LVAD placement	blood	whole blood
SRR846955	SRX275452	SRP022133	SRS418758	SAMN02117509	Homo Sapiens	NA	LVAD placement	blood	whole blood
SRR846956	SRX275453	SRP022133	SRS418759	SAMN02117510	Homo Sapiens	NA	LVAD placement	blood	whole blood
SRR846957	SRX275454	SRP022133	SRS418760	SAMN02117511	Homo Sapiens	NA	LVAD placement	blood	whole blood
SRR846958	SRX275455	SRP022133	SRS418761	SAMN02117512	Homo Sapiens	NA	LVAD placement	blood	whole blood
SRR846959	SRX275456	SRP022133	SRS418762	SAMN02117517	Homo Sapiens	NA	LVAD placement	blood	whole blood
SRR545707	SRX179438	SRP007461	SRS358726	SAMN01121032	Homo Sapiens	HSaVEC	normal	blood vessel	NA
SRR545708	SRX179438	SRP007461	SRS358726	SAMN01121032	Homo Sapiens	HSaVEC	normal	blood vessel	NA
SRR317196	SRX085418	SRP007596	SRS254470	SAMN00690313	Homo Sapiens	U2OS cells	cancer	bone	NA
SRR441725	SRX128103	SRP011378	SRS299238	SAMN00809358	Homo Sapiens	LA1-55n	cancer	bone marrow	Neuroblastoma cell line
SRR545693	SRX179433	SRP007461	SRS358721	SAMN01121027	Homo Sapiens	hMSC-BM	normal	bone marrow	NA
SRR545694	SRX179433	SRP007461	SRS358721	SAMN01121027	Homo Sapiens	hMSC-BM	normal	bone marrow	NA
SRR650429	SRX218317	SRP018028	SRS386364	SAMN01889224	Homo Sapiens	NA	normal	bone marrow	NA
SRR650430	SRX218318	SRP018028	SRS386365	SAMN01889225	Homo Sapiens	NA	RARS-T, >15% ring sideroblasts	bone marrow	NA
SRR650431	SRX218319	SRP018028	SRS386366	SAMN01889226	Homo Sapiens	NA	RARS, 50% ring sideroblasts	bone marrow	NA
SRR222175	SRX066252	SRP006900	SRS210917	SAMN00621734	Homo Sapiens	NA	normal	bowel	NA
SRR222176	SRX066253	SRP006900	SRS210918	SAMN00621735	Homo Sapiens	NA	cancer	bowel	adenocarcinoma
SRR222177	SRX066254	SRP006900	SRS210919	SAMN00621736	Homo Sapiens	NA	normal	bowel	NA
SRR222178	SRX066255	SRP006900	SRS210920	SAMN00621737	Homo Sapiens	NA	cancer	bowel	adenocarcinoma
SRR039628	SRX018974	SRP002274	SRS059031	SAMN00011078	Homo Sapiens	NA	normal	brain	mixed human brain
SRR039629	SRX018975	SRP002274	SRS059032	SAMN00011079	Homo Sapiens	NA	normal	brain	mixed human brain
SRR243578	SRX070907	SRP006970	SRS211595	SAMN00622439	Homo Sapiens	U87	glioblastoma	brain	NA
SRR299110	SRX080223	SRP007359	SRS213290	SAMN00631262	Homo Sapiens	NA	normal	brain	(MAQC)
SRR306838	SRX081982	SRP007412	SRS214074	SAMN00632232	Homo Sapiens	NA	normal	brain	Brain, frontal cortex
SRR306839	SRX081983	SRP007412	SRS214075	SAMN00632233	Homo Sapiens	NA	normal	brain	Brain, frontal cortex
SRR306840	SRX081984	SRP007412	SRS214076	SAMN00632234	Homo Sapiens	NA	normal	brain	Brain, prefrontal cortex
SRR306842	SRX081986	SRP007412	SRS214078	SAMN00632236	Homo Sapiens	NA	normal	brain	Brain, prefrontal cortex
SRR306843	SRX081987	SRP007412	SRS214079	SAMN00632237	Homo Sapiens	NA	normal	brain	Brain, temporal lobe
SRR306846	SRX081989	SRP007412	SRS214081	SAMN00632239	Homo Sapiens	NA	normal	brain	Cerebellum
SRR309134	SRX083166	SRP007483	SRS227869	SAMN00668205	Homo Sapiens	NA	autism	brain	brain region BA22 (temporal cortex)
SRR309136	SRX083167	SRP007483	SRS227870	SAMN00668206	Homo Sapiens	NA	autism	brain	brain region BA41 (temporal cortex)
SRR309138	SRX083168	SRP007483	SRS227871	SAMN00668207	Homo Sapiens	NA	autism	brain	brain region BA09 (frontal cortex)
SRR309262	SRX083283	SRP007494	SRS227995	SAMN00668322	Homo Sapiens	NA	normal	brain	NA
SRR359290	SRX103804	SRP009144	SRS269340	SAMN00744892	Homo Sapiens	NA	normal	brain	Peripheral brain tissue,glioblastoma multiforme
SRR359291	SRX103805	SRP009144	SRS269341	SAMN00744893	Homo Sapiens	NA	cancer	brain	Tumor brain tissue,glioblastoma multiforme
SRR388226	SRX110671	SRP009659	SRS281927	SAMN00764114	Homo Sapiens	U87MG	cancer	brain	Glioblastoma
SRR447182	SRX130907	SRP011903	SRS302269	SAMN00829612	Homo Sapiens	NA	normal	brain	primary neural progenitors
SRR447183	SRX130907	SRP011903	SRS302269	SAMN00829612	Homo Sapiens	NA	normal	brain	primary neural progenitors
SRR447184	SRX130907	SRP011903	SRS302269	SAMN00829612	Homo Sapiens	NA	normal	brain	primary neural progenitors
SRR447185	SRX130907	SRP011903	SRS302269	SAMN00829612	Homo Sapiens	NA	normal	brain	primary neural progenitors
SRR447186	SRX130907	SRP011903	SRS302269	SAMN00829612	Homo Sapiens	NA	normal	brain	primary neural progenitors
SRR514127	SRX155047	SRP013825	SRS346329	SAMN01055261	Homo Sapiens	NA	normal	brain	Fetal Neocortex
SRR514128	SRX155048	SRP013825	SRS346330	SAMN01055262	Homo Sapiens	NA	normal	brain	Fetal Neocortex
SRR522063	SRX160202	SRP014428	SRS350437	SAMN01090505	Homo Sapiens	NA	NA	brain	NA
SRR563526	SRX185221	SRP015668	SRS361715	SAMN01163600	Homo Sapiens	NA	normal	brain	Human brain cortex (BA9)
SRR644274	SRX214273	SRP017777	SRS383405	SAMN01882353	Homo Sapiens	NA	normal	brain	Temporal cortex
SRR299109	SRX080222	SRP007359	SRS213289	SAMN00631261	Homo Sapiens	NA	normal	brain	(MAQC)
SRR449333	SRX131949	SRP011974	SRS304703	SAMN00840776	Homo Sapiens	DCIS	cancer	breast	NA
SRR449335	SRX131950	SRP011974	SRS304704	SAMN00840777	Homo Sapiens	Sum102	cancer	breast	NA
SRR449337	SRX131951	SRP011974	SRS304705	SAMN00840778	Homo Sapiens	Sum225	cancer	breast	NA
SRR496394	SRX147670	SRP013022	SRS332914	SAMN00993197	Homo Sapiens	MCF-7	cancer	breast	NA
SRR496395	SRX147671	SRP013022	SRS332915	SAMN00993198	Homo Sapiens	MCF-7	cancer	breast	NA
SRR500875	SRX149607	SRP013389	SRS335240	SAMN00998512	Homo Sapiens	T-47D	cancer	breast	NA
SRR500876	SRX149608	SRP013389	SRS335241	SAMN00998513	Homo Sapiens	T-47D	cancer	breast	NA
SRR500877	SRX149609	SRP013389	SRS335242	SAMN00998514	Homo Sapiens	T-47D	cancer	breast	NA
SRR776494	SRX250097	SRP019498	SRS401900	SAMN01978926	Homo Sapiens	MDA-MB-453	cancer	breast	NA
SRR776495	SRX250098	SRP019498	SRS401901	SAMN01978927	Homo Sapiens	MDA-MB-453	cancer	breast	NA
SRR545701	SRX179435	SRP007461	SRS358723	SAMN01121029	Homo Sapiens	HOB	normal	bone	NA
SRR545702	SRX179435	SRP007461	SRS358723	SAMN01121029	Homo Sapiens	HOB	normal	bone	NA
SRR317035	SRX085288	SRP007461	SRS242499	SAMN00678381	Homo sapiens	HeLa-S3	cancer	cervix
SRR317050	SRX085298	SRP007461	SRS242509	SAMN00678391	Homo sapiens	HeLa-S3	cancer	cervix
SRR317051	SRX085298	SRP007461	SRS242509	SAMN00678391	Homo sapiens	HeLa-S3	cancer	cervix
SRR317054	SRX085300	SRP007461	SRS242511	SAMN00678393	Homo sapiens	HepG2	cancer	liver
SRR317055	SRX085300	SRP007461	SRS242511	SAMN00678393	Homo sapiens	HepG2	cancer	liver
SRR317037	SRX085290	SRP007461	SRS242501	SAMN00678383	Homo sapiens	HepG2	cancer	liver
SRR317038	SRX085290	SRP007461	SRS242501	SAMN00678383	Homo sapiens	HepG2	cancer	liver
SRR315305	SRX084668	SRP007461	SRS241953	SAMN00672623	Homo sapiens	K562	cancer	blood
SRR315306	SRX084668	SRP007461	SRS241953	SAMN00672623	Homo sapiens	K562	cancer	blood
SRR315309	SRX084670	SRP007461	SRS241955	SAMN00672625	Homo sapiens	K562	cancer	blood
SRR315310	SRX084670	SRP007461	SRS241955	SAMN00672625	Homo sapiens	K562	cancer	blood
SRR315311	SRX084671	SRP007461	SRS241956	SAMN00672626	Homo sapiens	K562	cancer	blood
SRR315312	SRX084671	SRP007461	SRS241956	SAMN00672626	Homo sapiens	K562	cancer	blood
SRR317042	SRX085294	SRP007461	SRS242505	SAMN00678387	Homo sapiens	K562	cancer	blood
SRR317043	SRX085294	SRP007461	SRS242505	SAMN00678387	Homo sapiens	K562	cancer	blood
SRR317052	SRX085299	SRP007461	SRS242510	SAMN00678392	Homo sapiens	K562	cancer	blood
SRR317053	SRX085299	SRP007461	SRS242510	SAMN00678392	Homo sapiens	K562	cancer	blood
SRR545703	SRX179436	SRP007461	SRS358724	SAMN01121030	Homo Sapiens	HCH	normal	cartilage	NA
SRR545704	SRX179436	SRP007461	SRS358724	SAMN01121030	Homo Sapiens	HCH	normal	cartilage	NA
SRR315331	SRX084680	SRP007461	SRS241965	SAMN00672635	Homo Sapiens	HeLa-S3	cancer	cervix	cervical carcinoma
SRR702401	SRX233697	SRP018552	SRS393166	SAMN01919417	Homo Sapiens	HeLa-d1EGFP	cancer	cervix	cervical carcinoma
SRR787606	SRX252761	SRP015955	SRS403026	SAMN01984919	Homo Sapiens	HeLa cell	cancer	cervix	cervical carcinoma
SRR787607	SRX252762	SRP015955	SRS403027	SAMN01984920	Homo Sapiens	HeLa cell	cancer	cervix	cervical carcinoma
SRR792841	SRX254634	SRP019946	SRS403714	SAMN01986103	Homo Sapiens	HeLa S3	cancer	cervix	cervical carcinoma
SRR792842	SRX254635	SRP019946	SRS403715	SAMN01986104	Homo Sapiens	HeLa S3	cancer	cervix	cervical carcinoma
SRR364829	SRX106046	SRP009386	SRS271152	SAMN00759998	Homo Sapiens	NA	normal	colon	NA
SRR364830	SRX106047	SRP009386	SRS271153	SAMN00759999	Homo Sapiens	NA	cancer	colon	paracancerous
SRR364831	SRX106048	SRP009386	SRS271154	SAMN00760000	Homo Sapiens	NA	cancer	colon	NA
SRR539238	SRX176600	SRP014842	SRS356147	SAMN01113231	Homo Sapiens	HT1080	cancer	connective tissue	NA
SRR539239	SRX176601	SRP014842	SRS356148	SAMN01113232	Homo Sapiens	HT1080	cancer	connective tissue	NA
SRR094918	SRX037079	SRP005129	SRS151036	SAMN00189378	Homo Sapiens	NCCIT	cancer	embryonic carcinoma cell	NA
ERR207980	ERX182658	ERP002045	ERS197531	SAMEA1712777	Homo Sapiens	Cyt49	normal	embryonic stem cell	NA
ERR207981	ERX182678	ERP002045	ERS197531	SAMEA1712777	Homo Sapiens	Cyt49	normal	embryonic stem cell	NA
ERR207985	ERX182676	ERP002045	ERS197531	SAMEA1712777	Homo Sapiens	Cyt49	normal	embryonic stem cell	NA
ERR208004	ERX182665	ERP002045	ERS197531	SAMEA1712777	Homo Sapiens	Cyt49	normal	embryonic stem cell	NA
ERR266329	ERX182660	ERP002045	ERS197532	SAMEA1712775	Homo Sapiens	Cyt49	normal	embryonic stem cell	NA
ERR266330	ERX182656	ERP002045	ERS197532	SAMEA1712775	Homo Sapiens	Cyt49	normal	embryonic stem cell	NA
ERR266331	ERX182663	ERP002045	ERS197534	SAMEA1712774	Homo Sapiens	Cyt49	normal	embryonic stem cell	NA
ERR266332	ERX182694	ERP002045	ERS197532	SAMEA1712775	Homo Sapiens	Cyt49	normal	embryonic stem cell	NA
ERR266333	ERX182681	ERP002045	ERS197531	SAMEA1712777	Homo Sapiens	Cyt49	normal	embryonic stem cell	NA
ERR266334	ERX182702	ERP002045	ERS197536	SAMEA1712778	Homo Sapiens	Cyt49	normal	embryonic stem cell	NA
ERR266335	ERX182652	ERP002045	ERS197530	SAMEA1712776	Homo Sapiens	Cyt49	normal	embryonic stem cell	NA
ERR266336	ERX182696	ERP002045	ERS197532	SAMEA1712775	Homo Sapiens	Cyt49	normal	embryonic stem cell	NA
ERR266337	ERX182661	ERP002045	ERS197530	SAMEA1712776	Homo Sapiens	Cyt49	normal	embryonic stem cell	NA
ERR266338	ERX182692	ERP002045	ERS197530	SAMEA1712776	Homo Sapiens	Cyt49	normal	embryonic stem cell	NA
ERR266339	ERX182677	ERP002045	ERS197531	SAMEA1712777	Homo Sapiens	Cyt49	normal	embryonic stem cell	NA
ERR266340	ERX182666	ERP002045	ERS197532	SAMEA1712775	Homo Sapiens	Cyt49	normal	embryonic stem cell	NA
ERR266341	ERX182688	ERP002045	ERS197531	SAMEA1712777	Homo Sapiens	Cyt49	normal	embryonic stem cell	NA
ERR266342	ERX182659	ERP002045	ERS197531	SAMEA1712777	Homo Sapiens	Cyt49	normal	embryonic stem cell	NA
ERR266344	ERX182690	ERP002045	ERS197531	SAMEA1712777	Homo Sapiens	Cyt49	normal	embryonic stem cell	NA
ERR266345	ERX182654	ERP002045	ERS197532	SAMEA1712775	Homo Sapiens	Cyt49	normal	embryonic stem cell	NA
ERR266346	ERX182655	ERP002045	ERS197531	SAMEA1712777	Homo Sapiens	Cyt49	normal	embryonic stem cell	NA
ERR266347	ERX182657	ERP002045	ERS197533	SAMEA1712780	Homo Sapiens	NA	normal	embryonic stem cell	NA
ERR266348	ERX182687	ERP002045	ERS197536	SAMEA1712778	Homo Sapiens	Cyt49	normal	embryonic stem cell	NA
ERR266349	ERX182686	ERP002045	ERS197530	SAMEA1712776	Homo Sapiens	Cyt49	normal	embryonic stem cell	NA
ERR266350	ERX182668	ERP002045	ERS197534	SAMEA1712774	Homo Sapiens	Cyt49	normal	embryonic stem cell	NA
ERR266351	ERX182670	ERP002045	ERS197530	SAMEA1712776	Homo Sapiens	Cyt49	normal	embryonic stem cell	NA
SRR067385	SRX027496	SRP003672	SRS115337	SAMN00113804	Homo Sapiens	H9-hESC	normal	embryonic stem cell	NA
SRR067386	SRX027497	SRP003672	SRS115338	SAMN00113805	Homo Sapiens	H9-hESC	normal	embryonic stem cell	NA
SRR493008	SRX145383	SRP012585	SRS311706	SAMN00990520	Homo Sapiens	BG01	NA	embryonic stem cell	NA
SRR493009	SRX145384	SRP012585	SRS311707	SAMN00990521	Homo Sapiens	BG01	NA	embryonic stem cell	NA
SRR529646	SRX171661	SRP014626	SRS352364	SAMN01096086	Homo Sapiens	H9-hESC	NA	embryonic stem cell	NA
SRR531460	SRX172970	SRP014670	SRS352777	SAMN01096642	Homo Sapiens	H1 hESCs	NA	embryonic stem cell	NA
SRR531461	SRX172971	SRP014670	SRS352778	SAMN01096643	Homo Sapiens	H1 hESCs	NA	embryonic stem cell	NA
SRR748297	SRX243742	SRP018777	SRS397036	SAMN01923904	Homo Sapiens	H9	NA	embryonic stem cell	NA
SRR332244	SRX092449	SRP005129	SRS258140	SAMN00710396	Homo Sapiens	siRNF20-transfected NCCIT	cancer	endometrial stromal cells	NA
SRR309128	SRX083159	SRP007481	SRS227865	SAMN00668201	Homo Sapiens	NA	normal	endometrium	endometrial stromal cells
SRR309129	SRX083160	SRP007481	SRS227866	SAMN00668202	Homo Sapiens	NA	normal	endometrium	endometrial stromal cells
SRR500884	SRX149616	SRP013389	SRS335249	SAMN00998521	Homo Sapiens	ECC-1	cancer	endometrium	endometrial stromal cells
SRR278173	SRX076434	SRP007169	SRS211972	SAMN00627127	Homo Sapiens	NA	normal	esophageal	NA
SRR278174	SRX076435	SRP007169	SRS211973	SAMN00627128	Homo Sapiens	NA	normal	esophageal	NA
SRR628582	SRX208363	SRP017413	SRS378242	SAMN01820419	Homo Sapiens	NA	cancer	Eye	Uveal melanoma
SRR628583	SRX208364	SRP017413	SRS378243	SAMN01821228	Homo Sapiens	NA	cancer	Eye	melanoma
SRR628584	SRX208365	SRP017413	SRS378244	SAMN01820431	Homo Sapiens	NA	cancer	Eye	Uveal melanoma
SRR628585	SRX208478	SRP017413	SRS378356	SAMN01821227	Homo Sapiens	NA	cancer	Eye	melanoma
SRR628586	SRX208479	SRP017413	SRS378357	SAMN01820439	Homo Sapiens	NA	cancer	Eye	Uveal melanoma
SRR628587	SRX208480	SRP017413	SRS378358	SAMN01821229	Homo Sapiens	NA	cancer	Eye	melanoma
SRR628588	SRX208481	SRP017413	SRS378359	SAMN01820447	Homo Sapiens	NA	cancer	Eye	Uveal melanoma
SRR306850	SRX081992	SRP007412	SRS214084	SAMN00632242	Homo Sapiens	NA	normal	heart	NA
SRR643778	SRX214005	SRP001371	SRS294634	SAMN00791519	Homo Sapiens	NA	normal	heart	Fetal Heart
ERR266343	ERX182675	ERP002045	ERS197535	SAMEA1712779	Homo Sapiens	NA	normal	islet cell	adult
SRR643783	SRX214009	SRP001371	SRS183530	SAMN00254275	Homo Sapiens	NA	normal	kdiney	Fetal Renal Cortex, Right
SRR223507	SRX066561	SRP006912	SRS211160	SAMN00621994	Homo Sapiens	HK-2	normal	kidney	kidney proximal tubule epithelial cell line
SRR223508	SRX066562	SRP006912	SRS211161	SAMN00621995	Homo Sapiens	HK-2	normal	kidney	kidney proximal tubule epithelial cell line
SRR299107	SRX080220	SRP007359	SRS213287	SAMN00631259	Homo Sapiens	NA	normal	kidney	NA
SRR306853	SRX081995	SRP007412	SRS214087	SAMN00632245	Homo Sapiens	NA	normal	kidney	NA
SRR387514	SRX110220	SRP009568	SRS281539	SAMN00761663	Homo Sapiens	HEK293T	normal	kidney	human embryonic kidney cells
SRR387515	SRX110221	SRP009568	SRS281540	SAMN00761664	Homo Sapiens	HEK293T	normal	kidney	human embryonic kidney cells
SRR520406	SRX159143	SRP014190	SRS349588	SAMN01087354	Homo Sapiens	FLP143	NA	kidney	derived from HEK293, human embryonic kidney cells
SRR619082	SRX205658	SRP017263	SRS376432	SAMN01816428	Homo Sapiens	HEK293	normal	kidney	NA
SRR643749	SRX214021	SRP001371	SRS267002	SAMN00739174	Homo Sapiens	NA	normal	kidney	Fetal Kidney
SRR643752	SRX214024	SRP001371	SRS183529	SAMN00254274	Homo Sapiens	NA	normal	kidney	Fetal Renal Cortex, Left
SRR643753	SRX214025	SRP001371	SRS183533	SAMN00254278	Homo Sapiens	NA	normal	kidney	Fetal Renal Pelvis, Left
SRR643754	SRX214026	SRP001371	SRS183528	SAMN00254273	Homo Sapiens	NA	normal	kidney	Fetal Renal Cortex
SRR643763	SRX214035	SRP001371	SRS255671	SAMN00696698	Homo Sapiens	NA	normal	kidney	Fetal Renal Pelvis
SRR643767	SRX214038	SRP001371	SRS255672	SAMN00696699	Homo Sapiens	NA	normal	kidney	Fetal Renal Pelvis
SRR643769	SRX214039	SRP001371	SRS267007	SAMN00739179	Homo Sapiens	NA	normal	kidney	Fetal Renal Cortex, Left
SRR643773	SRX214001	SRP001371	SRS267017	SAMN00739189	Homo Sapiens	NA	normal	kidney	Fetal Renal Pelvis, Right
SRR643775	SRX214003	SRP001371	SRS267009	SAMN00739181	Homo Sapiens	NA	normal	kidney	Fetal Renal Cortex, Left
SRR651722	SRX218956	SRP018104	SRS386930	SAMN01893944	Homo Sapiens	HEK293	NA	kidney	NA
SRR651723	SRX218957	SRP018104	SRS386931	SAMN01893945	Homo Sapiens	HEK293	NA	kidney	NA
SRR314738	SRX084346	SRP007506	SRS228236	SAMN00672475	Homo Sapiens	HCT-116	cancer	large intestine	NA
SRR314739	SRX084347	SRP007506	SRS228237	SAMN00672476	Homo Sapiens	HCT-116	cancer	large intestine	NA
SRR317088	SRX085320	SRP007584	SRS242521	SAMN00690225	Homo Sapiens	NA	normal	large intestine	NA
SRR317094	SRX085326	SRP007584	SRS242522	SAMN00690226	Homo Sapiens	NA	normal	large intestine	NA
SRR317101	SRX085333	SRP007584	SRS242536	SAMN00690240	Homo Sapiens	NA	cancer	large intestine	Colorectal carcinoma
SRR317105	SRX085337	SRP007584	SRS242534	SAMN00690238	Homo Sapiens	NA	cancer	large intestine	Colorectal carcinoma
SRR317107	SRX085339	SRP007584	SRS242533	SAMN00690237	Homo Sapiens	NA	cancer	large intestine	Colorectal carcinoma
SRR317108	SRX085340	SRP007584	SRS242535	SAMN00690239	Homo Sapiens	NA	cancer	large intestine	Colorectal carcinoma
SRR396924	SRX114795	SRP010181	SRS285160	SAMN00771115	Homo Sapiens	NA	normal	large intestine	NA
SRR396996	SRX114795	SRP010181	SRS285160	SAMN00771115	Homo Sapiens	NA	normal	large intestine	NA
SRR397061	SRX114788	SRP010181	SRS285153	SAMN00771108	Homo Sapiens	NA	cancer	large intestine	Colorectal tumour
SRR397068	SRX114795	SRP010181	SRS285160	SAMN00771115	Homo Sapiens	NA	normal	large intestine	NA
SRR397140	SRX114795	SRP010181	SRS285160	SAMN00771115	Homo Sapiens	NA	normal	large intestine	NA
SRR643741	SRX213996	SRP001371	SRS183516	SAMN00254261	Homo Sapiens	NA	normal	large intestine	fetal
SRR643755	SRX214027	SRP001371	SRS255658	SAMN00696685	Homo Sapiens	NA	normal	large intestine	Fetal Intestine, Large
SRR309264	SRX083285	SRP007494	SRS227997	SAMN00668324	Homo Sapiens	NA	normal	liver	NA
SRR427095	SRX125264	SRP011233	SRS297203	SAMN00794604	Homo Sapiens	HepG2	cancer	liver	NA
SRR427096	SRX125265	SRP011233	SRS297204	SAMN00794605	Homo Sapiens	HepG2	cancer	liver	NA
SRR346467	SRX098289	SRP008331	SRS265106	SAMN00723011	Homo Sapiens	ECC-1	cancer	luminal epithelium	NA
SRR350279	SRX099412	SRP008554	SRS265814	SAMN00728543	Homo Sapiens	IMR90	normal	lung	NA
SRR350280	SRX099413	SRP008554	SRS265815	SAMN00728544	Homo Sapiens	IMR90	normal	lung	NA
SRR389020	SRX111231	SRP009790	SRS282304	SAMN00765308	Homo Sapiens	A549	cancer	lung	NA
SRR389021	SRX111232	SRP009790	SRS282305	SAMN00765309	Homo Sapiens	A549	cancer	lung	NA
SRR493366	SRX145662	SRP012607	SRS311909	SAMN00990704	Homo Sapiens	NA	NA	lung	lung fibroblasts
SRR493367	SRX145663	SRP012607	SRS311910	SAMN00990705	Homo Sapiens	NA	NA	lung	lung fibroblasts
SRR493937	SRX145876	SRP012656	SRS312066	SAMN00990829	Homo Sapiens	NA	normal	lung	NA
SRR493939	SRX145877	SRP012656	SRS312067	SAMN00990830	Homo Sapiens	NA	cancer	lung	NA
SRR606889	SRX201223	SRP016790	SRS372850	SAMN01780171	Homo Sapiens	IMR90	normal	lung	NA
SRR606890	SRX201224	SRP016790	SRS372851	SAMN01780172	Homo Sapiens	IMR90	normal	lung	NA
SRR768267	SRX246887	SRP017019	SRS399019	SAMN01933212	Homo Sapiens	H1299	cancer	lung	non-small cell lung carcinoma
SRR768268	SRX246888	SRP017019	SRS399020	SAMN01933213	Homo Sapiens	H1299	cancer	lung	non-small cell lung carcinoma
SRR332285	SRX092501	SRP007885	SRS258190	SAMN00710446	Homo Sapiens	Cell line derived from Burkitt's lymphoma	cancer	lymphoblastoid cell line	NA
SRR332286	SRX092502	SRP007885	SRS258191	SAMN00710447	Homo Sapiens	Cell line derived from Burkitt's lymphoma	cancer	lymphoblastoid cell line	NA
SRR299113	SRX080226	SRP007359	SRS213293	SAMN00631265	Homo Sapiens	NA	normal	muscle	NA
SRR497699	SRX148389	SRP013224	SRS334127	SAMN00996449	Homo Sapiens	CD4+ human T-cell line SupT1	NA	NA	NA
SRR497700	SRX148390	SRP013224	SRS334128	SAMN00996450	Homo Sapiens	CD4+ human T-cell line SupT1	NA	NA	NA
SRR534328	SRX174328	SRP007461	SRS353553	SAMN01103829	Homo sapiens	CD14+	normal	monocytes
SRR534329	SRX174328	SRP007461	SRS353553	SAMN01103829	Homo sapiens	CD14+	normal	monocytes
SRR534330	SRX174328	SRP007461	SRS353553	SAMN01103829	Homo sapiens	CD14+	normal	monocytes
SRR534331	SRX174328	SRP007461	SRS353553	SAMN01103829	Homo sapiens	CD14+	normal	monocytes
SRR534332	SRX174328	SRP007461	SRS353553	SAMN01103829	Homo sapiens	CD14+	normal	monocytes
SRR534333	SRX174328	SRP007461	SRS353553	SAMN01103829	Homo sapiens	CD14+	normal	monocytes
SRR534311	SRX174323	SRP007461	SRS353548	SAMN01103824	Homo sapiens	CD20+	normal	blood
SRR534312	SRX174323	SRP007461	SRS353548	SAMN01103824	Homo sapiens	CD20+	normal	blood
SRR534313	SRX174323	SRP007461	SRS353548	SAMN01103824	Homo sapiens	CD20+	normal	blood
SRR534314	SRX174323	SRP007461	SRS353548	SAMN01103824	Homo sapiens	CD20+	normal	blood
SRR534315	SRX174323	SRP007461	SRS353548	SAMN01103824	Homo sapiens	CD20+	normal	blood
SRR534316	SRX174323	SRP007461	SRS353548	SAMN01103824	Homo sapiens	CD20+	normal	blood
SRR534325	SRX174326	SRP007461	SRS353551	SAMN01103827	Homo sapiens	CD34+	normal	blood
SRR317058	SRX085302	SRP007461	SRS242513	SAMN00678395	Homo sapiens	GM12878	normal	blood	lymphoblastoid
SRR317059	SRX085302	SRP007461	SRS242513	SAMN00678395	Homo sapiens	GM12878	normal	blood	lymphoblastoid
SRR317060	SRX085303	SRP007461	SRS242514	SAMN00678396	Homo sapiens	GM12878	normal	blood	lymphoblastoid
SRR317061	SRX085303	SRP007461	SRS242514	SAMN00678396	Homo sapiens	GM12878	normal	blood	lymphoblastoid
SRR317039	SRX085291	SRP007461	SRS242502	SAMN00678384	Homo sapiens	H1-hESC	normal	embryonic stem cell
SRR317040	SRX085292	SRP007461	SRS242503	SAMN00678385	Homo sapiens	H1-hESC	normal	embryonic stem cell
SRR545709	SRX179439	SRP007461	SRS358727	SAMN01121033	Homo sapiens	HAoAF	normal	blood vessel
SRR545710	SRX179439	SRP007461	SRS358727	SAMN01121033	Homo sapiens	HAoAF	normal	blood vessel
SRR545717	SRX179443	SRP007461	SRS358731	SAMN01121037	Homo sapiens	HAoEC	normal	blood vessel
SRR545718	SRX179443	SRP007461	SRS358731	SAMN01121037	Homo sapiens	HAoEC	normal	blood vessel
SRR534326	SRX174327	SRP007461	SRS353552	SAMN01103828	Homo sapiens	HFDPC	normal	skin
SRR534327	SRX174327	SRP007461	SRS353552	SAMN01103828	Homo sapiens	HFDPC	normal	skin
SRR545723	SRX179446	SRP007461	SRS358734	SAMN01121040	Homo sapiens	HMEpC	normal	mammary gland
SRR545690	SRX179431	SRP007461	SRS358719	SAMN01121025	Homo sapiens	hMNC-PB	normal	blood
SRR534334	SRX174329	SRP007461	SRS353554	SAMN01103830	Homo sapiens	hMSC-AT	normal	adipose
SRR534335	SRX174329	SRP007461	SRS353554	SAMN01103830	Homo sapiens	hMSC-AT	normal	adipose
SRR545691	SRX179432	SRP007461	SRS358720	SAMN01121026	Homo sapiens	hMSC-UC	normal	umbilical cord
SRR534317	SRX174324	SRP007461	SRS353549	SAMN01103825	Homo sapiens	HPC-PL	normal	placenta
SRR534318	SRX174324	SRP007461	SRS353549	SAMN01103825	Homo sapiens	HPC-PL	normal	placenta
SRR317068	SRX085307	SRP007461	SRS242518	SAMN00678400	Homo sapiens	HUVEC	normal	blood vessel
SRR317069	SRX085307	SRP007461	SRS242518	SAMN00678400	Homo sapiens	HUVEC	normal	blood vessel
SRR317036	SRX085289	SRP007461	SRS242500	SAMN00678382	Homo sapiens	HUVEC	normal	blood vessel
SRR545719	SRX179444	SRP007461	SRS358732	SAMN01121038	Homo sapiens	HVMF	normal	connective tissue
SRR545720	SRX179444	SRP007461	SRS358732	SAMN01121038	Homo sapiens	HVMF	normal	connective tissue
SRR545721	SRX179445	SRP007461	SRS358733	SAMN01121039	Homo sapiens	HWP	normal	adipose
SRR545722	SRX179445	SRP007461	SRS358733	SAMN01121039	Homo sapiens	HWP	normal	adipose
SRR534289	SRX174312	SRP007461	SRS353537	SAMN01103813	Homo sapiens	IMR90	normal	lung
SRR534290	SRX174312	SRP007461	SRS353537	SAMN01103813	Homo sapiens	IMR90	normal	lung
SRR317041	SRX085293	SRP007461	SRS242504	SAMN00678386	Homo sapiens	NHEK	normal	skin
SRR317046	SRX085296	SRP007461	SRS242507	SAMN00678389	Homo sapiens	NHEK	normal	skin
SRR317047	SRX085296	SRP007461	SRS242507	SAMN00678389	Homo sapiens	NHEK	normal	skin
SRR545713	SRX179441	SRP007461	SRS358729	SAMN01121035	Homo sapiens	NHEM.f_M2	normal	skin
SRR545714	SRX179441	SRP007461	SRS358729	SAMN01121035	Homo sapiens	NHEM.f_M2	normal	skin
SRR545715	SRX179442	SRP007461	SRS358730	SAMN01121036	Homo sapiens	NHEM_M2	normal	skin
SRR545716	SRX179442	SRP007461	SRS358730	SAMN01121036	Homo sapiens	NHEM_M2	normal	skin
SRR545711	SRX179440	SRP007461	SRS358728	SAMN01121034	Homo sapiens	SkMC	normal	muscle
SRR545712	SRX179440	SRP007461	SRS358728	SAMN01121034	Homo sapiens	SkMC	normal	muscle
SRR534563	SRX174471	SRP014739	SRS353572	SAMN01108974	Homo Sapiens	NA	chronic rhinosinusitis	nose	nasal uncinate process mucosa
SRR534566	SRX174474	SRP014739	SRS353575	SAMN01108977	Homo Sapiens	NA	chronic rhinosinusitis	nose	nasal polyp
SRR531458	SRX172968	SRP014670	SRS352775	SAMN01096640	Homo Sapiens	NA	normal	ovary	fetal ovary
SRR531459	SRX172969	SRP014670	SRS352776	SAMN01096641	Homo Sapiens	NA	normal	ovary	fetal ovary
SRR646605	SRX215638	SRP017843	SRS383710	SAMN01883293	Homo Sapiens	PA1 cell	cancer	ovary	NA
SRR646606	SRX215639	SRP017843	SRS383711	SAMN01883294	Homo Sapiens	PA1 cell	cancer	ovary	NA
SRR835320	SRX272036	SRP021524	SRS416312	SAMN02056411	Homo Sapiens	PA-1	cancer	ovary	NA
SRR401815	SRX117470	SRP010483	SRS290090	SAMN00778829	Homo Sapiens	NA	normal	pancreas	control islets of Langerhans
SRR401816	SRX117471	SRP010483	SRS290091	SAMN00778830	Homo Sapiens	NA	pro-inflammatory cytokines	pancreas	cytokin treatment islets of Langerhans
SRR309266	SRX083287	SRP007494	SRS227999	SAMN00668326	Homo Sapiens	NA	normal	placenta	NA
SRR530651	SRX172467	SRP014635	SRS352532	SAMN01096254	Homo Sapiens	NA	normal	placenta	from full-term pregnancy
SRR530652	SRX172468	SRP014635	SRS352533	SAMN01096255	Homo Sapiens	NA	normal	placenta	from full-term pregnancy
SRR545685	SRX179429	SRP007461	SRS358717	SAMN01121023	Homo Sapiens	HPIEpC	normal	placenta	NA
SRR545686	SRX179429	SRP007461	SRS358717	SAMN01121023	Homo Sapiens	HPIEpC	normal	placenta	NA
SRR638932	SRX212117	SRP017583	SRS380035	SAMN01831309	Homo Sapiens	NA	normal	placenta	NA
SRR202063	SRX062038	SRP006731	SRS192763	SAMN00264874	Homo Sapiens	PrEC	normal	prostate	NA
SRR403882	SRX118285	SRP010679	SRS290854	SAMN00779917	Homo Sapiens	PC3	cancer	prostate	NA
SRR493816	SRX145845	SRP012651	SRS312039	SAMN00990804	Homo Sapiens	RWPE1	normal	prostate	prostate epithelial
SRR493817	SRX145846	SRP012651	SRS312040	SAMN00990805	Homo Sapiens	RWPE1	normal	prostate	prostate epithelial
SRR513107	SRX154489	SRP013724	SRS345674	SAMN01048171	Homo Sapiens	PrEC	normal	prostate	NA
SRR513108	SRX154490	SRP013724	SRS345675	SAMN01048172	Homo Sapiens	LNCaP	cancer	prostate	NA
SRR522089	SRX160228	SRP014428	SRS350463	SAMN01090531	Homo Sapiens	LNCaP	cancer	prostate	NA
SRR537046	SRX176037	SRP014809	SRS355513	SAMN01112593	Homo Sapiens	C4-2B	cancer	prostate	NA
SRR073724	SRX031908	SRP004637	SRS139395	SAMN00138494	Homo Sapiens	22Rv1	cancer	prostate gland	NA
SRR073726	SRX031910	SRP004637	SRS139397	SAMN00138496	Homo Sapiens	CA-HPV-10	cancer	prostate gland	NA
SRR073727	SRX031911	SRP004637	SRS139398	SAMN00138497	Homo Sapiens	CWR22	cancer	prostate gland	NA
SRR073731	SRX031915	SRP004637	SRS139402	SAMN00138501	Homo Sapiens	DU145	cancer	prostate gland	NA
SRR073732	SRX031916	SRP004637	SRS139403	SAMN00138502	Homo Sapiens	DU145	cancer	prostate gland	NA
SRR073738	SRX031922	SRP004637	SRS139409	SAMN00138508	Homo Sapiens	LAPC-4	cancer	prostate gland	NA
SRR073746	SRX031930	SRP004637	SRS139417	SAMN00138516	Homo Sapiens	LNCaP CDS parent	cancer	prostate gland	NA
SRR073747	SRX031931	SRP004637	SRS139418	SAMN00138517	Homo Sapiens	LNCaP CDS1	cancer	prostate gland	NA
SRR073748	SRX031932	SRP004637	SRS139419	SAMN00138518	Homo Sapiens	LNCaP CDS2	cancer	prostate gland	NA
SRR073749	SRX031933	SRP004637	SRS139420	SAMN00138519	Homo Sapiens	LNCaP CDS3	cancer	prostate gland	NA
SRR073750	SRX031934	SRP004637	SRS139421	SAMN00138520	Homo Sapiens	MDA PCa 2b	cancer	prostate gland	NA
SRR073751	SRX031935	SRP004637	SRS139422	SAMN00138521	Homo Sapiens	NCI-H660	cancer	prostate gland	NA
SRR073754	SRX031938	SRP004637	SRS139425	SAMN00138524	Homo Sapiens	PWR-1E	benign	prostate gland	NA
SRR073757	SRX031941	SRP004637	SRS139428	SAMN00138527	Homo Sapiens	PrEC	benign	prostate gland	NA
SRR073758	SRX031942	SRP004637	SRS139429	SAMN00138528	Homo Sapiens	PrEC	benign	prostate gland	NA
SRR073759	SRX031943	SRP004637	SRS139430	SAMN00138529	Homo Sapiens	PrSMC	benign	prostate gland	NA
SRR201779	SRX061854	SRP006719	SRS192691	SAMN00264790	Homo Sapiens	VCaP	cancer	prostate gland	NA
SRR060734	SRX023777	SRP002881	SRS085183	SAMN00017222	Homo Sapiens	NA	normal	retina	NA
SRR317201	SRX085423	SRP007596	SRS254475	SAMN00690318	Homo Sapiens	RPE-1	normal	retina	hTERT-immortalized retinal pigment epithelial
SRR317202	SRX085424	SRP007596	SRS254476	SAMN00690319	Homo Sapiens	RPE-1	normal	retina	hTERT-immortalized retinal pigment epithelial
SRR643742	SRX213997	SRP001371	SRS183520	SAMN00254265	Homo Sapiens	NA	normal	samll intestine	Fetal Intestine, Small
SRR643756	SRX214028	SRP001371	SRS183521	SAMN00254266	Homo Sapiens	NA	normal	samll intestine	Fetal Intestine, Small
SRR522120	SRX160259	SRP014428	SRS350494	SAMN01090562	Homo Sapiens	SKMEL5	cancer	skin	NA
SRR522121	SRX160260	SRP014428	SRS350495	SAMN01090563	Homo Sapiens	SKMEL5	cancer	skin	NA
SRR522128	SRX160267	SRP014428	SRS350502	SAMN01090570	Homo Sapiens	UACC257	cancer	skin	NA
SRR522129	SRX160268	SRP014428	SRS350503	SAMN01090571	Homo Sapiens	UACC257	cancer	skin	NA
SRR545705	SRX179437	SRP007461	SRS358725	SAMN01121031	Homo Sapiens	NHDF	normal	skin	NA
SRR545706	SRX179437	SRP007461	SRS358725	SAMN01121031	Homo Sapiens	NHDF	normal	skin	NA
SRR605000	SRX199977	SRP016583	SRS371801	SAMN01774224	Homo Sapiens	NA	plaque psoriasis.	skin	NA
SRR605001	SRX199978	SRP016583	SRS371802	SAMN01774225	Homo Sapiens	NA	plaque psoriasis.	skin	NA
SRR627536	SRX207917	SRP017378	SRS377822	SAMN01821792	Homo Sapiens	BJ cells	normal	skin	Immortalized primary fibroblasts
SRR627537	SRX207918	SRP017378	SRS377823	SAMN01821793	Homo Sapiens	BJ cells	normal	skin	NA
SRR309263	SRX083284	SRP007494	SRS227996	SAMN00668323	Homo Sapiens	NA	normal	testes	NA
SRR531456	SRX172966	SRP014670	SRS352773	SAMN01096638	Homo Sapiens	NA	normal	testis	fetal testis
SRR531457	SRX172967	SRP014670	SRS352774	SAMN01096639	Homo Sapiens	NA	normal	testis	fetal testis
SRR479052	SRX140503	SRP012167	SRS308865	SAMN00854909	Homo Sapiens	NA	normal	thyroid	Parathyroid tumor
SRR479053	SRX140504	SRP012167	SRS308866	SAMN00854910	Homo Sapiens	NA	normal	thyroid	Parathyroid tumor
SRR517615	SRX157311	SRP013984	SRS348154	SAMN01085217	Homo Sapiens	primary thyroid cell line	normal	thyroid	NA
SRR517616	SRX157312	SRP013984	SRS348155	SAMN01085218	Homo Sapiens	primary thyroid cell line	G28.5 treatment	thyroid	NA
SRR545692	SRX179432	SRP007461	SRS358720	SAMN01121026	Homo Sapiens	hMSC-UC	normal	umbilical cord	NA
