# Supplementary material for: Biclustering of transcriptome sequencing data reveals human tissue-specific circular RNAs
Source: BMC Genomics. 2018 Jan 19;19(Suppl 1):958. doi: 10.1186/s12864-017-4335-9 (PMC5780853; doi:10.1186/s12864-017-4335-9)
Supplement: Supplementary file 3 — The tissue-specific circRNAs. (XLSX 426 kb) [file 12864_2017_4335_MOESM3_ESM.xlsx]

## Sheet: 工作表1
CircRNA	enriched_tissues
chr19:19356266-19359508	brain
chr1:161029506-161039317	blood
chr7:56119678-56120114	embryonic stem cell|embryonic carcinoma cell|prostate
chr8:145541680-145541757	samll intestine|large intestine|blood
chr11:122944482-122945409	placenta|blood vessel|mammary gland|bone marrow|skin|adipose|cartilage|connective tissue|muscle|bone
chr12:54803381-54805617	cervix|blood vessel
chr19:36398482-36398631	blood
chr21:27284274-27326903	embryonic stem cell
chr7:30185915-30197053	brain
chr1:120496311-120497662	placenta|blood vessel|mammary gland|bone marrow|skin|adipose|cartilage|muscle|bone
chr4:79516591-79516947	thyroid|prostate
chr1:22307530-22332037	embryonic stem cell|islet cell|blood|pancreas
chr9:130982365-130982459	brain
chr8:144657695-144657791	blood|monocytes
chr5:151043796-151045921	placenta|blood vessel|endometrium|lung|connective tissue|large intestine|prostate
chr19:39979285-39980358	embryonic stem cell|blood|pancreas
chr5:169127143-169129306	blood|monocytes
chr2:211454958-211455523	cervix|samll intestine|large intestine|blood
chr20:43140009-43141441	placenta|retina|bone
chr11:65359344-65359446	blood|monocytes
chr2:85823772-85823944	blood
chr16:12798906-12875041	blood|monocytes
chr3:183960464-183960600	breast
chr1:209800323-209800727	placenta|thyroid|blood vessel|mammary gland|skin|prostate|bone
chr19:48284645-48287546	heart|lung|liver
chr17:80274285-80274542	blood
chr8:98673401-98698895	blood
chr8:99057316-99057574	Eye|skin
chr1:28220617-28220800	embryonic stem cell|endometrial stromal cells|skin|ovary|embryonic carcinoma cell|prostate|kidney
chr15:77236212-77239761	embryonic stem cell|embryonic carcinoma cell|endometrial stromal cells|ovary|kidney
chr5:121411236-121412587	placenta|blood vessel|endometrium|lung|connective tissue|large intestine|prostate
chr19:36361930-36362138	brain
chr10:97976490-97983581	blood
chr11:67765269-67765828	blood|monocytes
chr17:61776429-61776616	blood
chr3:179298489-179298681	embryonic stem cell|embryonic carcinoma cell|endometrial stromal cells|ovary|kidney
chr12:54797750-54797928	cervix|blood vessel
chr2:21252657-21252769	samll intestine|large intestine|lung|liver
chr9:35710680-35710793	blood|monocytes
chr12:56531858-56531966	blood
chr8:146016880-146017157	Eye|skin
chr2:238262046-238263541	placenta|blood vessel|endometrium|lung|connective tissue|large intestine|prostate
chr11:64975591-64975675	thyroid|prostate
chr19:2073423-2076809	blood
chr1:183536480-183538276	blood|monocytes
chr2:173356251-173362702	thyroid|prostate|skin
chr1:12030873-12032928	placenta|blood vessel|endometrium|lung|connective tissue|large intestine|prostate
chr1:6132858-6133792	blood
chr5:171532741-171533623	blood|monocytes
chr10:32308887-32309949	embryonic stem cell|embryonic carcinoma cell|prostate
chr19:50189500-50189861	blood
chr1:120298220-120299895	bowel|large intestine|colon
chr7:23309794-23313139	Eye|skin
chr2:109398857-109398983	placenta|embryonic stem cell|embryonic carcinoma cell|prostate
chr1:165721406-165723464	prostate|skin
chr19:34887562-34890111	breast
chr9:19123645-19126111	blood|monocytes
chr7:121695141-121698853	brain
chr12:7047230-7047643	brain
chr6:86200375-86201694	placenta|blood vessel|bone marrow|skin|adipose|cartilage|muscle|bone
chr9:139756797-139757357	bowel|large intestine|colon|blood
chr11:125326002-125330393	brain
chr19:55649442-55652250	placenta|heart|testis|embryonic stem cell|retina|ovary|bone
chr1:44084873-44084958	embryonic stem cell
chr19:2114820-2115217	blood
chr9:128000587-128000868	embryonic stem cell
chr7:128494966-128495252	heart
chr18:21464817-21469974	placenta|thyroid|blood vessel|mammary gland|skin|prostate|bone
chr19:3574584-3575537	heart|retina|Eye|bone|skin
chr2:230638977-230642030	embryonic stem cell|embryonic carcinoma cell|prostate
chr11:125462813-125465775	thyroid|ovary|embryonic stem cell|testis|breast
chr6:29913058-29913227	blood
chr1:209950832-209951455	blood
chr8:118825200-118830673	placenta|blood vessel|endometrium|lung|connective tissue|large intestine|prostate
chr4:76846964-76852366	blood|monocytes
chr14:101295153-101295370	embryonic stem cell|islet cell|pancreas
chr1:160846606-160849100	bowel|large intestine|colon
chr10:95095803-95097571	breast
chr5:39392565-39393355	placenta|retina|bone
chr19:38794923-38795014	thyroid|bowel|colon|skin|large intestine|prostate
chr19:47813155-47823037	blood|monocytes
chr19:49513868-49514255	blood
chr3:58132720-58133932	placenta|cervix|blood vessel|mammary gland|skin|prostate|bone
chr13:78138034-78141814	esophageal
chr11:2411756-2415324	Eye|skin
chr4:90650428-90743396	blood
chr11:72404515-72404736	blood|monocytes
chr22:29668241-29668368	embryonic stem cell|retina|ovary|bone|testis
chr6:44216513-44217113	skin
chr17:57751133-57752061	placenta|blood vessel|mammary gland|bone marrow|skin|adipose|breast|cartilage|muscle|bone
chr19:50374973-50375068	blood
chr14:56134048-56137446	blood
chr16:85946842-85948078	blood|monocytes
chr8:15508323-15517015	embryonic stem cell|islet cell|pancreas
chr6:7567682-7568013	embryonic stem cell|prostate|breast|skin
chr15:45723284-45724269	bowel|large intestine|colon
chr11:62652162-62652648	cervix|blood
chr7:94049598-94049702	placenta|blood vessel|endometrium|lung|connective tissue|large intestine|prostate
chr12:56361953-56362561	Eye|skin
chr2:44132919-44139570	embryonic stem cell|embryonic carcinoma cell|endometrial stromal cells|ovary|kidney
chr2:44173382-44174395	embryonic stem cell|embryonic carcinoma cell|endometrial stromal cells|ovary|kidney
chr1:22199253-22199489	cervix|blood vessel
chr14:99968713-99969055	blood
chr6:44217320-44217411	Eye|skin
chr11:124507098-124508437	bowel|large intestine|colon
chr3:10382388-10384435	brain
chr19:47104694-47109083	brain|blood
chr3:58145413-58148880	placenta|thyroid|blood vessel|mammary gland|skin|prostate|bone
chr19:8615240-8615445	blood|monocytes
chr3:58063021-58064443	placenta|cervix|blood vessel|mammary gland|skin|prostate|bone
chr2:190436567-190437571	samll intestine|large intestine
chr9:34614098-34614706	brain
chr11:60666098-60666333	blood
chr8:145152037-145152134	blood
chr15:48888575-48892335	placenta|blood vessel|mammary gland|bone marrow|skin|adipose|cartilage|muscle|bone
chr16:3727659-3729719	blood
chr10:104449700-104459129	embryonic stem cell|embryonic carcinoma cell|prostate
chrX:70516897-70517226	embryonic stem cell|embryonic carcinoma cell|endometrial stromal cells|ovary|kidney
chr11:36302387-36310911	prostate|blood|monocytes|skin
chr8:48792219-48793976	cervix|blood
chr9:104192248-104193057	samll intestine|large intestine
chr10:70532856-70545892	placenta|heart|testis|embryonic stem cell|retina|ovary|bone
chr3:41275358-41275629	skin
chr19:5896586-5896915	prostate|skin
chr1:33361040-33361155	bowel|large intestine|colon
chr12:9265132-9265955	lung|liver
chr10:118357459-118357558	embryonic stem cell|islet cell|blood|pancreas
chr21:47544834-47545179	placenta|blood vessel|endometrium|lung|connective tissue|large intestine|prostate
chr17:60743628-60743815	placenta|blood vessel|endometrium|lung|connective tissue|large intestine|prostate
chr8:145000052-145000951	prostate|skin
chr4:24572470-24577865	blood
chr15:25219603-25220504	embryonic stem cell
chr1:52257333-52257717	embryonic stem cell|embryonic carcinoma cell|endometrial stromal cells|ovary|kidney
chr6:99991485-99992987	embryonic stem cell|embryonic carcinoma cell|endometrial stromal cells|ovary
chrX:55042175-55043918	blood
chr12:67691443-67691527	embryonic stem cell|endometrial stromal cells|breast|ovary|embryonic carcinoma cell|prostate|kidney
chr15:44829625-44843073	placenta|heart|testis|embryonic stem cell|retina|ovary|bone
chr11:47196649-47196732	blood
chr19:38795326-38795484	thyroid|prostate|bowel|large intestine|colon
chr15:57535748-57543547	brain
chr1:22201026-22201108	cervix|blood vessel
chr8:120628624-120629403	blood
chr1:151342030-151342188	blood
chr3:13668079-13669331	placenta|blood vessel|endometrium|connective tissue|large intestine|prostate
chr3:195300842-195306209	heart|prostate|skin
chr19:5699216-5700799	blood
chr3:186969540-186970955	placenta|blood vessel|endometrium|connective tissue|large intestine|prostate
chr9:130440811-130442435	brain
chr10:17271984-17272648	placenta|blood vessel|bone marrow|skin|adipose|cartilage|muscle|bone
chr17:7801420-7801813	embryonic stem cell|embryonic carcinoma cell|prostate
chr10:5494488-5494820	thyroid|prostate|skin
chr9:131394602-131394709	brain
chr19:10798384-10799225	blood
chr2:26502983-26505712	prostate|skin
chr1:203676351-203676989	placenta|blood vessel|mammary gland|bone marrow|skin|adipose|cartilage|muscle|bone
chr17:57754549-57756757	breast
chr16:81929532-81934216	blood|monocytes
chr6:75858213-75860856	connective tissue|cartilage
chr12:6174439-6180462	cervix|blood vessel
chrX:15403238-15408306	prostate|Eye|skin
chr19:10738680-10741732	blood
chr2:47389801-47397872	prostate|breast|skin
chr21:48055675-48056807	embryonic stem cell
chr18:29045420-29046492	placenta|blood vessel|mammary gland|esophageal|skin|prostate|bone
chr17:39680520-39680630	breast
chr9:130582316-130586582	placenta|blood vessel|endometrium|lung|connective tissue|large intestine|prostate
chr18:55280912-55282872	embryonic stem cell|embryonic carcinoma cell|endometrial stromal cells|ovary|kidney
chr17:39974779-39975461	placenta|blood vessel|endometrium|lung|connective tissue|large intestine|prostate
chr9:130439032-130440709	brain
chr9:124079496-124080683	bowel|large intestine|colon
chr5:64747447-64747959	placenta|blood vessel|mammary gland|bone|skin
chr1:113247790-113249699	thyroid
chr19:39306647-39306923	prostate|skin
chr2:133012309-133012311	testis|embryonic stem cell|retina|lung|liver|ovary|bone
chr2:47596720-47600601	bowel|large intestine|colon|samll intestine
chr19:42178687-42181303	bowel|large intestine|colon
chr17:32582444-32583240	thyroid|prostate
chr13:100191811-100192967	samll intestine|large intestine
chr19:38870045-38871538	blood
chrX:153670775-153670866	brain|embryonic stem cell|testis|ovary
chr3:47046586-47046670	blood
chr14:106175001-106330023	lung|blood|monocytes|liver
chr1:207925654-207930358	thyroid|cervix|blood
chr4:151169537-151170719	brain
chr6:36938249-36938422	thyroid|brain
chr2:102460773-102472438	placenta|heart|testis|embryonic stem cell|retina|ovary|bone
chr3:149193699-149205405	embryonic stem cell|islet cell|pancreas
chr19:49934069-49934271	brain
chr9:115923978-115925028	blood|monocytes
chr1:32573735-32620188	placenta|heart|testis|embryonic stem cell|retina|ovary|bone
chr10:70737444-70738597	blood
chr5:169483772-169484583	blood|monocytes
chr20:24930211-24937922	blood
chr22:45972988-45996186	placenta|blood vessel|endometrium|lung|liver|connective tissue|large intestine|prostate
chr7:2296658-2296999	Eye|blood|skin
chr2:188368497-188378342	blood|liver
chr6:32945782-32945902	placenta|heart|testis|embryonic stem cell|retina|ovary|bone
chr6:86195150-86197052	placenta|blood vessel|mammary gland|bone marrow|skin|adipose|cartilage|muscle|bone
chr8:59490767-59492181	prostate|skin
chr9:75780125-75781012	esophageal
chr15:48826402-48829807	placenta|blood vessel|mammary gland|bone marrow|skin|adipose|cartilage|connective tissue|muscle|bone
chr14:23888812-98139532	heart|retina|bone
chr5:131602238-131606607	thyroid|prostate
chr14:106209407-106330023	lung|liver
chr17:73847757-73851319	thyroid
chr1:15788153-15789227	embryonic stem cell|islet cell|blood|pancreas
chr11:85692818-85692914	cervix|blood
chr7:75692910-75693656	blood
chr6:49587075-49604368	blood
chr13:100196249-100199238	samll intestine|large intestine|blood
chr5:146781259-146785172	brain
chr2:187534541-187540330	thyroid
chr11:65374275-65374740	blood|monocytes
chr18:21530123-21531647	placenta|thyroid|blood vessel|mammary gland|skin|prostate|bone
chr22:19483552-19484908	blood
chr1:44440779-44441471	thyroid
chrX:154004599-154005073	placenta|heart|testis|embryonic stem cell|retina|ovary|bone
chr2:187531510-187531876	placenta|thyroid|blood vessel|mammary gland|skin|bone
chr1:1289009-1289227	samll intestine|large intestine
chr11:67378678-67378873	blood
chr7:32528264-32528860	prostate|skin
chr11:67352243-67352608	thyroid|prostate
chr10:117856275-117884731	breast
chr5:131819767-131820053	blood
chr9:35718907-35719070	blood|monocytes
chr19:7761800-7761898	blood
chr5:82789539-82789622	blood|monocytes
chr19:8587713-8590362	blood
chr19:39374396-39379726	brain
chr21:44476997-44478254	embryonic stem cell|blood
chr16:20787371-20788694	blood
chrX:53681075-53707001	embryonic stem cell|embryonic carcinoma cell|prostate|blood
chr1:203693116-203696522	placenta|blood vessel|mammary gland|bone marrow|skin|adipose|cartilage|muscle|bone
chr10:33543122-33545243	placenta|blood vessel|mammary gland|bone marrow|skin|adipose|cartilage|muscle|bone
chr3:41278200-41279506	Eye|skin
chr11:65636100-65637327	placenta|blood vessel|endometrium|lung|connective tissue|large intestine|prostate
chr4:74315850-74316331	liver
chr12:54795262-54795368	cervix|blood vessel
chr10:88428541-88439123	heart|retina|bone
chr1:76257991-76259768	cervix|embryonic stem cell|blood|skin|embryonic carcinoma cell|prostate
chr15:77348597-77363233	bowel|large intestine|colon
chr7:645876-647027	brain
chr1:226075732-226076516	embryonic stem cell
chr11:64898295-64898390	blood
chr7:21943877-21945123	brain
chr19:42407557-42407858	blood|monocytes
chr15:78834272-78834518	prostate|blood|skin
chr6:43480301-43480498	thyroid|prostate
chrX:103041655-103042726	brain
chr6:30587766-30590608	blood
chr4:15704955-15707137	blood|monocytes
chr6:43107009-43107143	placenta|blood vessel|mammary gland|bone|skin
chr19:5924916-5925644	blood
chr14:23894233-23894490	heart|retina|bone
chr11:621455-621561	bowel|large intestine|colon|samll intestine
chr17:48272691-48272794	placenta|blood vessel|endometrium|lung|connective tissue|large intestine|prostate
chr5:176730078-176730172	blood|monocytes
chr1:183079789-183083665	placenta|blood vessel|mammary gland|bone marrow|skin|adipose|cartilage|muscle|bone
chr2:217002902-217005908	blood
chr17:72470013-72470670	blood
chr11:822023-822396	blood|monocytes|breast
chr1:28209554-28211805	blood|monocytes
chr12:6155983-6161708	cervix|blood vessel
chr3:109046871-109047736	embryonic stem cell
chr16:66422343-66423260	cervix|blood vessel
chr9:140507962-140508066	blood|monocytes
chr7:94047864-94048809	placenta|blood vessel|endometrium|lung|connective tissue|large intestine|prostate
chr5:33453517-33455049	cervix|blood
chr19:54962559-54963269	blood|monocytes
chr21:45554036-45555941	blood
chr17:7557575-7557945	brain
chr1:38435407-38442555	embryonic stem cell|embryonic carcinoma cell|prostate
chr12:123805413-123806081	embryonic stem cell|blood|pancreas
chr1:23377013-23380253	embryonic stem cell|embryonic carcinoma cell|endometrial stromal cells|ovary|kidney
chr19:41850769-41854199	blood
chr3:58090943-58092406	placenta|cervix|blood vessel|mammary gland|skin|prostate|bone
chrX:102631541-102631955	embryonic stem cell
chr6:123102339-123104861	brain
chr2:37580078-37586722	prostate|skin
chr17:42988824-42989039	brain
chr17:1373983-1374364	thyroid
chr2:189916207-189916897	placenta|blood vessel|endometrium|lung|connective tissue|large intestine|prostate
chr3:98536737-98538045	placenta|blood vessel|mammary gland|bone marrow|skin|adipose|cartilage|muscle|bone
chrX:128914130-128921950	blood
chr17:1576491-1576650	blood
chr14:93183806-93185091	thyroid
chr19:36362647-36362759	brain|embryonic stem cell
chrX:154448584-154455515	embryonic stem cell|embryonic carcinoma cell|prostate
chr14:56119658-56119734	embryonic stem cell|embryonic carcinoma cell|endometrial stromal cells|ovary|kidney
chrX:41205663-41205757	breast
chr6:75912543-75915492	connective tissue|cartilage
chr6:32975369-32975789	blood|monocytes
chr4:17583437-17583910	skin
chr19:36508680-36508749	brain
chr1:22168635-22168731	cervix|blood vessel
chr9:74971972-74974333	blood|monocytes
chr17:1257641-1264385	embryonic stem cell
chr5:1339120-1341785	cervix|blood
chr9:130929443-130931330	thyroid
chr15:48427181-48428879	prostate|Eye|skin
chr6:41711127-41712134	lung|liver
chr7:94035615-94037158	placenta|blood vessel|endometrium|lung|connective tissue|large intestine|prostate
chr22:50719618-50719788	breast
chr7:129909643-129910532	embryonic stem cell|islet cell|blood|pancreas
chr18:9102795-9117835	blood
chr2:69318051-69329973	placenta|blood vessel|endometrium|lung|connective tissue|large intestine|prostate
chr4:74863812-74863922	skin
chr17:57094785-57105775	breast
chr6:32820279-32820815	skin
chr8:101730508-101733618	blood
chrX:55046937-55047484	blood
chr17:30771632-30773962	embryonic stem cell
chr11:62394596-62394760	cervix|blood
chr5:169108883-169111199	blood|monocytes
chr2:192275898-192278773	breast
chr5:465387-465832	Eye|skin
chr7:102279281-102279569	esophageal
chr1:39788387-39788581	placenta|cervix|blood vessel|mammary gland|skin|bone
chr2:216272920-216273020	placenta|blood vessel|mammary gland|bone marrow|skin|adipose|cartilage|muscle|bone
chr7:116166743-116198999	cervix|blood vessel
chr12:4794491-4796103	cervix|blood
chr17:7253556-7254268	embryonic stem cell|blood|pancreas
chr9:86276854-86278789	breast
chr8:117738411-117767904	blood
chr6:6251162-6266790	blood
chr1:84648011-84649719	embryonic stem cell|embryonic carcinoma cell|prostate
chr3:101576027-101576135	blood|monocytes
chr12:48539098-48539346	blood
chr4:151119255-151124946	brain
chr11:85733512-85737333	monocytes
chr2:61722748-61724013	embryonic stem cell|endometrial stromal cells|ovary|embryonic carcinoma cell|prostate|kidney
chr3:120129831-120130700	placenta|blood vessel|endometrium|lung|cartilage|connective tissue|large intestine|prostate
chr13:110864269-110864763	placenta|blood vessel|endometrium|lung|connective tissue|large intestine|prostate
chr2:216290008-216292902	placenta|blood vessel|mammary gland|bone marrow|skin|adipose|cartilage|muscle|bone
chr11:1278940-1279328	bowel|large intestine|colon
chrX:66863249-66905851	breast
chr22:40755310-40756405	prostate|skin
chr11:124618659-124619603	bowel|large intestine|colon
chr9:130708032-130710349	embryonic stem cell|islet cell|pancreas
chr7:99697376-99697636	blood
chr1:46650555-46650631	bowel|large intestine|colon
chr6:32486443-32549333	blood|monocytes
chr1:25124342-25140584	placenta|blood vessel|mammary gland|bone marrow|embryonic stem cell|skin|adipose|testis|cartilage|ovary|muscle|bone
chr21:40190570-40191426	thyroid|lung|liver
chr2:102450925-102452361	brain
chr2:21235523-21236031	samll intestine|large intestine|lung|liver
chr7:95222256-95223010	embryonic stem cell|islet cell|pancreas
chr1:33360480-33360905	thyroid|prostate|bowel|large intestine|colon
chr22:30736370-30736683	blood
chr17:34205643-34207233	blood
chr14:39648666-39649706	placenta|embryonic stem cell|retina|embryonic carcinoma cell|prostate|bone
chr3:195802231-195803934	cervix|blood
chr19:36642448-36642570	heart|retina|bone
chr1:111730992-111731323	blood
chr11:47440748-47441814	breast
chr5:83362425-83402466	connective tissue|cartilage
chr19:51875328-51875414	blood
chr2:187528562-187529220	placenta|cervix|blood vessel|mammary gland|skin|bone
chr12:69633486-69644908	embryonic stem cell|embryonic carcinoma cell|prostate
chr12:96394884-96396737	blood
chr1:155034845-155034935	thyroid|prostate
chr1:17345453-17349102	skin|prostate|blood|breast
chr16:70286809-70287170	blood
chr8:17916400-17916849	Eye|skin
chr5:179226121-179226202	thyroid|prostate
chr2:20145757-20146221	blood
chr5:122359698-122361478	placenta|blood vessel|endometrium|breast|connective tissue|large intestine|prostate
chrX:48760072-48760204	ovary|embryonic stem cell|testis|blood
chr8:145006200-145006297	placenta|blood vessel|mammary gland|bone marrow|skin|adipose|cartilage|muscle|bone
chr2:85846412-85848607	blood
chr11:102198861-102199627	blood|monocytes
chr16:50328662-50332814	blood|monocytes
chr6:52147659-52148091	blood
chr19:1106265-1106398	blood
chr4:15717422-15720529	blood
chr16:58543256-58545325	brain
chr22:40756496-40757276	blood
chr6:31602754-31602908	blood
chr1:183192459-183194742	placenta|blood vessel|mammary gland|skin|prostate|bone
chr3:127801417-127806548	prostate|blood|skin
chr7:45014826-45015082	blood|monocytes
chr17:61910780-61910946	breast
chr8:27287672-27287880	blood
chr14:77929102-77930940	breast
chr13:110833736-110835339	placenta|blood vessel|endometrium|lung|connective tissue|large intestine|prostate
chr7:117305618-117306961	embryonic stem cell|islet cell|blood|pancreas
chr16:58540518-58540815	brain
chr1:149879758-149880743	brain
chr16:2822103-2825451	blood
chr21:47418873-47419066	placenta|blood vessel|endometrium|lung|connective tissue|large intestine|prostate
chr5:14316852-14330886	placenta|blood vessel|mammary gland|bone marrow|skin|adipose|cartilage|muscle|bone
chr1:22186495-22186669	cervix|blood vessel
chr2:224845114-224847397	placenta|blood vessel|mammary gland|bone marrow|skin|adipose|cartilage|muscle|bone
chr1:236912564-236914769	heart|retina|bone
chr1:236189441-236192849	placenta|blood vessel|endometrium|lung|connective tissue|large intestine|prostate
chr8:30492640-30510949	embryonic stem cell|embryonic carcinoma cell|prostate|blood
chr12:121001746-121002874	blood
chr2:33590570-33614250	placenta|blood vessel|endometrium|lung|connective tissue|large intestine|prostate
chr11:67187309-67188079	brain
chr6:112537670-112575157	placenta|cervix|blood vessel|mammary gland|bone marrow|skin|adipose|cartilage|muscle|bone
chr15:43486659-43486924	blood
chr17:40990222-40990747	embryonic stem cell|embryonic carcinoma cell|prostate
chr19:6697805-6702137	lung|liver
chr10:62545545-62547817	cervix|blood
chr16:30510810-30515495	blood|monocytes
chr12:76449941-76453577	embryonic stem cell|embryonic carcinoma cell|prostate
chr2:26257604-26321530	esophageal
chr17:79478134-79478213	blood|monocytes
chr22:43547610-43555215	blood|monocytes
chr21:47410336-47410686	placenta|blood vessel|endometrium|lung|connective tissue|large intestine|prostate
chr17:75205558-75208031	blood
chr7:121698996-121699806	brain
chr17:1579664-1579798	blood
chr16:11643601-11647388	blood
chr19:55756553-55756632	blood
chr17:25636298-25637086	lung|liver
chr4:104066838-104066985	blood
chr6:29692225-29692807	blood
chr11:2991164-2992677	embryonic stem cell|embryonic carcinoma cell|prostate
chr6:29913227-29977144	blood
chr15:48726910-48729157	placenta|blood vessel|mammary gland|bone marrow|skin|adipose|cartilage|connective tissue|muscle|bone
chr1:207108091-207108830	bowel|large intestine|colon
chr9:137710747-137710845	placenta|blood vessel|endometrium|connective tissue|large intestine|prostate
chr11:620386-621079	bowel|large intestine|colon|samll intestine
chr6:30862448-30863180	embryonic stem cell|islet cell|pancreas
chr17:7807309-7807759	brain|blood
chr8:142195377-142199084	blood
chr8:21931346-21937690	blood
chr6:169640687-169641856	placenta|blood vessel|mammary gland|bone marrow|skin|adipose|cartilage|muscle|prostate|bone
chr14:104139524-104139668	brain
chr9:139747910-139747996	samll intestine|large intestine
chr19:36367518-36368619	brain|embryonic stem cell
chr15:72495529-72499068	brain|blood
chr11:124615878-124616299	brain
chrX:47485918-47486171	blood|monocytes
chr1:202301088-202302137	embryonic stem cell|embryonic carcinoma cell|prostate
chr15:76518270-76523673	cervix|blood
chr15:74743200-74743776	blood
chr16:2204923-2205143	placenta|heart|testis|embryonic stem cell|retina|ovary|bone
chr15:75094424-75094671	blood
chr2:219301349-219301846	bowel|large intestine|colon|embryonic stem cell|samll intestine
chr2:238290142-238305369	placenta|blood vessel|mammary gland|bone marrow|skin|adipose|cartilage|muscle|bone
chr14:103596191-103596338	blood|monocytes
chr11:18427119-18428663	thyroid|prostate|skin
chr9:35713295-35713949	blood|monocytes
chr19:35612149-35613668	bowel|large intestine|colon|breast
chr3:164710185-164712044	samll intestine|large intestine
chr11:1281958-1282618	bowel|large intestine|colon
chr1:192997278-192998308	placenta|embryonic stem cell|embryonic carcinoma cell|prostate
chr11:18503416-18505416	embryonic stem cell|embryonic carcinoma cell|prostate
chr7:142564360-142564660	blood
chr2:241404163-241404272	placenta|blood vessel|endometrium|lung|connective tissue|large intestine|prostate
chr12:56536717-56536800	thyroid
chr14:103596752-103597388	blood|monocytes
chr19:54656363-54656603	blood
chr19:14581494-14581582	thyroid
chr7:100851005-100852133	Eye|skin
chr12:58089821-58090057	blood|monocytes
chr3:52559311-52561309	embryonic stem cell
chr17:21204305-21205454	blood
chr19:11687403-11687530	Eye|skin
chr2:198265158-198265438	placenta
chr4:106370560-106374754	embryonic stem cell|embryonic carcinoma cell|prostate
chr12:52884517-53203166	esophageal
chr10:95137186-95139619	placenta|blood vessel|bone marrow|skin|adipose|cartilage|muscle|bone
chr2:219143814-219144011	thyroid
chr6:159460341-159461754	blood|monocytes
chr6:114270424-114274440	embryonic stem cell|embryonic carcinoma cell|endometrial stromal cells|ovary|kidney
chr12:6184717-6204625	cervix|blood vessel
chr7:95219028-95221299	cervix|blood
chr6:44228276-44229362	blood|monocytes
chr7:142961769-142962084	blood|monocytes
chr19:18288102-18288520	blood|monocytes
chr8:70514064-70515426	connective tissue|cartilage
chr3:49064042-49064119	blood
chr3:69088844-69091957	placenta|retina|bone
chr3:148552409-148558472	embryonic stem cell|islet cell|blood|pancreas
chr22:38046256-38046548	blood
chr6:32487428-32489681	lung|blood|liver
chr6:33043918-33048448	blood
chr1:86952436-86954678	bowel|large intestine|colon|samll intestine
chrX:153197568-153197768	thyroid|prostate|skin
chr17:80049560-80050330	blood
chr4:122589682-122590756	placenta|Eye|retina|skin|prostate|bone
chr2:216199727-216200757	embryonic stem cell|embryonic carcinoma cell|endometrial stromal cells|ovary|kidney
chr11:760253-763343	blood
chr19:36605314-36605560	blood
chr14:77932010-77934425	breast
chr5:150484864-150488015	blood
chr2:36668643-36669757	cervix|blood vessel
chr11:19209851-19213883	heart|retina|bone
chr15:48624603-48626613	blood
chr4:108535543-108552786	embryonic stem cell|embryonic carcinoma cell|prostate
chr3:136002789-136012597	blood
chr1:22202535-22202721	cervix|blood vessel
chrX:43542855-43552537	bowel|large intestine|colon
chr3:25641020-25642590	brain
chr7:54823574-54825187	prostate|skin
chr1:116943628-116943751	Eye|skin
chr2:47604216-47606091	bowel|large intestine|colon|samll intestine
chr2:153520285-153520389	embryonic stem cell|embryonic carcinoma cell|prostate
chr6:86387906-86388411	prostate|skin
chrX:71495574-71496006	Eye|skin
chr11:134120237-134121023	blood
chr9:12693478-12693911	Eye|skin
chr16:66959097-66959311	heart|retina|bone
chr10:135139624-135140381	brain
chr17:58533742-58538023	breast
chr14:55605086-55606992	bowel|large intestine|colon
chr11:1094862-1095130	bowel|large intestine|colon
chr1:22166043-22166314	cervix|blood vessel
chr11:116693501-116693858	samll intestine|large intestine
chr5:55278639-55290611	placenta|blood vessel|mammary gland|bone marrow|skin|adipose|cartilage|muscle|bone
chr4:55153708-55154965	placenta|blood vessel|mammary gland|bone marrow|skin|adipose|cartilage|connective tissue|muscle|bone
chr14:58734238-58737135	embryonic stem cell|embryonic carcinoma cell|prostate|skin
chr10:105830327-105831789	placenta|blood vessel|mammary gland|skin|prostate|bone
chr3:180665724-180666134	embryonic stem cell|embryonic carcinoma cell|endometrial stromal cells|ovary|kidney
chr5:167937691-167943782	embryonic stem cell|embryonic carcinoma cell|prostate
chr20:46307548-46311737	blood|monocytes|breast
chr8:23186078-23190913	placenta|blood vessel|endometrium|lung|connective tissue|large intestine|prostate
chr19:12775799-12776165	blood|monocytes
chr10:70733420-70734425	embryonic stem cell|embryonic carcinoma cell|prostate
chr13:45914920-45915176	Eye|blood|skin
chr9:139718111-139720230	blood
chr20:46268795-46270956	breast
chr12:58142400-58142964	blood
chr17:42426919-42427034	blood|monocytes
chr21:46328097-46330198	embryonic stem cell|blood|monocytes|pancreas
chr19:36508893-36509799	brain
chr3:160130241-160131260	placenta|embryonic stem cell|retina|blood|bone|pancreas
chr10:135351396-135352283	liver
chr1:1479367-1480242	Eye|skin
chr1:160267228-160267345	blood
chr17:7247967-7249562	blood
chr17:57886237-57889030	blood
chr8:27293310-27293767	blood|monocytes
chr12:16507312-16510538	embryonic stem cell|embryonic carcinoma cell|prostate
chr16:3712133-3712882	blood
chr17:41438655-41438657	blood|monocytes
chr1:183532720-183533139	blood
chr22:46239058-46239548	brain
chr7:139026268-139030246	prostate|skin
chr12:52579371-52585386	breast
chr13:50280305-50280403	blood
chr19:17648352-17649958	blood|monocytes
chr3:10015393-10016067	blood
chr6:31603826-31603985	blood
chr17:40459741-40460195	blood
chr10:124914628-124915173	blood
chr3:127779504-127783719	blood
chr16:31213524-31213737	blood|monocytes
chr10:105802213-105803258	thyroid|prostate|skin
chr9:132689620-132691845	blood
chr7:75677544-75684147	blood
chr17:80280887-80282457	blood
chr16:31391945-31392217	blood|monocytes
chr7:107408353-107412498	bowel|large intestine|colon
chr17:48267741-48267903	placenta|blood vessel|endometrium|lung|connective tissue|large intestine|prostate
chr18:21529888-21529992	placenta|blood vessel|mammary gland|skin|prostate|bone
chr22:50636017-50636251	blood|monocytes
chr12:57548484-57549876	placenta|blood vessel|mammary gland|bone marrow|skin|adipose|cartilage|muscle|bone
chr6:75861747-75861846	connective tissue|cartilage
chr19:49654810-49655260	heart|retina|bone
chr17:48269247-48269340	placenta|blood vessel|endometrium|lung|connective tissue|large intestine|prostate
chr2:189868190-189868459	placenta|blood vessel|endometrium|lung|connective tissue|large intestine|prostate
chr22:38687944-38689260	embryonic stem cell|blood|pancreas
chr13:46721238-46722486	blood
chr11:763944-764287	blood
chr5:74655964-74656112	brain
chr7:107423538-107423649	bowel|large intestine|colon
chr12:7061340-7063967	blood
chr3:171830380-171851260	blood
chr8:24242105-24249774	bowel|large intestine|colon|samll intestine
chrY:2733286-2734833	blood
chr6:75823460-75825499	connective tissue|cartilage
chr18:47809109-47809223	thyroid|prostate|blood
chr16:56976149-56977037	blood
chr1:89575553-89575846	blood
chr17:26965660-26966332	placenta|blood
chr1:79120894-79121046	blood
chr5:1344566-1344794	cervix|blood
chr14:92353656-92357564	placenta|blood vessel|endometrium|lung|connective tissue|large intestine|prostate
chr22:19495387-19496052	blood
chr12:7060894-7061145	blood
chr1:198703361-198703456	blood
chr17:43313611-43314647	blood|monocytes
chr17:73733725-73735752	thyroid|prostate|skin
chr15:39882224-39882716	placenta|cervix|blood vessel|mammary gland|skin|bone
chr12:57596320-57596963	placenta|blood vessel|endometrium|connective tissue|large intestine|prostate
chr1:160654979-160681471	blood
chr17:45750531-45750855	ovary|embryonic carcinoma cell|endometrial stromal cells|kidney
chr17:5336735-5336988	embryonic stem cell|embryonic carcinoma cell|prostate
chr2:219247825-219248965	blood|monocytes
chr7:80378344-80380584	placenta|blood vessel|mammary gland|bone marrow|skin|adipose|breast|cartilage|connective tissue|muscle|bone
chr1:110562248-110563352	blood
chr7:100779082-100780281	cervix|blood vessel
chr11:118065132-118067449	blood
chr17:81043199-81050911	thyroid|prostate
chr20:35176596-35177479	placenta|blood vessel|endometrium|lung|connective tissue|large intestine|prostate
chr4:75174899-75177901	thyroid
chr12:52863674-52864288	esophageal
chr1:209801535-209803081	placenta|blood vessel|mammary gland|skin|prostate|bone
chr10:43892038-43904578	blood|monocytes
chr15:48717688-48717935	placenta|blood vessel|mammary gland|bone marrow|skin|adipose|cartilage|connective tissue|muscle|bone
chr14:104121162-104123882	brain
chr15:90333772-90334183	embryonic stem cell|samll intestine|islet cell|blood|large intestine|pancreas
chr4:74280884-74281972	liver
chr8:70408161-70414108	connective tissue|cartilage
chr14:23852433-23883102	heart|retina|bone
chr16:72090530-72093012	liver
chr16:56875745-56878410	embryonic stem cell|retina|ovary|bone|testis
chr1:9790763-9791263	brain
chr12:16713472-16753588	brain
chr16:46696394-46696894	samll intestine|large intestine
chr20:2306598-2308765	esophageal
chrX:40456916-40457932	thyroid
chr17:47123735-47126713	embryonic stem cell|embryonic carcinoma cell|endometrial stromal cells|ovary|kidney
chr1:11129787-11130956	embryonic stem cell|embryonic carcinoma cell|endometrial stromal cells|ovary
chr5:180665239-180666066	Eye|skin
chr1:54513045-54518672	bowel|large intestine|colon
chr6:112015907-112017479	blood
chr17:57761117-57761235	breast
chr11:77781082-77784043	prostate|breast|skin
chr14:106136181-106331616	blood
chr19:6707548-6707810	liver
chr3:50294284-50294368	blood|monocytes
chr4:166405756-166408589	embryonic stem cell|islet cell|pancreas
chr2:198263305-198264778	embryonic stem cell|embryonic carcinoma cell|endometrial stromal cells|ovary|kidney
chr17:73736542-73736873	placenta|blood vessel|mammary gland|skin|prostate|bone
chr2:238305490-238322595	placenta|blood vessel|mammary gland|bone marrow|skin|adipose|cartilage|muscle|bone
chr19:1073589-1073672	blood|monocytes
chr19:47425613-47440520	placenta|brain|thyroid
chr19:38795130-38795263	thyroid|bowel|samll intestine|colon|large intestine|prostate
chr2:99993099-99995481	embryonic stem cell|embryonic carcinoma cell|prostate
chr8:74922364-74939023	prostate|skin
chr1:202103644-202104277	brain
chr6:395007-395846	blood
chr2:201722812-201724402	placenta|retina|bone
chr2:56145186-56145353	connective tissue|cervix|blood vessel|cartilage
chr7:107434326-107434823	bowel|large intestine|colon
chr5:33461169-33461262	cervix|blood
chr1:22307414-22332154	embryonic stem cell|islet cell|blood|pancreas
chr8:42046589-42048889	thyroid
chr17:43321392-43321542	blood|monocytes
chr19:41811772-41812353	breast
chr10:33218972-33221442	placenta|blood vessel|mammary gland|bone marrow|skin|adipose|cartilage|muscle|bone
chr15:41663882-41667909	cervix|blood
chr1:198668833-198671515	blood|monocytes
chr4:166389007-166403393	embryonic stem cell|islet cell|pancreas
chr1:1289308-1289409	placenta|blood vessel|endometrium|lung|connective tissue|large intestine|prostate
chr12:57601999-57602493	placenta|blood vessel|endometrium|lung|connective tissue|large intestine|prostate
chrX:38019449-38020185	placenta|blood vessel|mammary gland|bone marrow|skin|adipose|cartilage|muscle|bone
chr11:57373686-57373880	lung|liver
chr1:36927764-36929406	blood
chr10:105807862-105809166	thyroid|prostate|skin
chr17:7095321-7096263	brain
chr16:56419934-56423096	thyroid
chr19:17213367-17256206	blood|monocytes
chr20:43251719-43252842	blood
chr1:23395174-23395553	embryonic stem cell|embryonic carcinoma cell|endometrial stromal cells|ovary|kidney
chr21:45736222-45736314	blood
chr17:61909170-61909275	placenta|heart|testis|embryonic stem cell|retina|ovary|bone
chr19:42406808-42406933	blood|monocytes
chr2:189857666-189858086	placenta|blood vessel|endometrium|lung|connective tissue|large intestine|prostate
chr1:33363920-33366823	bowel|large intestine|colon
chr13:111155828-111156193	placenta|thyroid|blood vessel|endometrium|lung|connective tissue|large intestine|prostate
chr17:1670288-1673145	Eye|skin
chr1:209949081-209950696	blood
chr14:70237822-70237910	blood
chr2:61711240-61712902	embryonic stem cell|endometrial stromal cells|ovary|embryonic carcinoma cell|prostate|kidney
chr2:191792208-191795162	thyroid|samll intestine|large intestine
chr7:1049779-1067893	placenta|heart|testis|embryonic stem cell|retina|blood|ovary|bone
chr7:134643041-134644724	placenta|blood vessel|endometrium|lung|connective tissue|large intestine|prostate
chr7:107571945-107572618	placenta|heart|blood vessel|embryonic stem cell|retina|testis|endometrium|connective tissue|ovary|large intestine|prostate|bone
chr9:140008480-140008694	Eye|skin
chr2:102459143-102460562	embryonic stem cell|retina|ovary|bone|testis
chr3:148930485-148939433	lung|liver
chr20:54940318-54941126	blood
chr17:1580466-1580858	blood
chr11:118925387-118925695	blood
chr10:118313350-118314689	embryonic stem cell|islet cell|blood|pancreas
chr6:44197528-44197643	blood
chr8:48719887-48730010	embryonic stem cell|embryonic carcinoma cell|prostate
chr14:74976066-74976436	placenta|blood vessel|mammary gland|bone marrow|skin|adipose|cartilage|muscle|bone
chr17:16343567-16344681	Eye|skin
chr17:26902562-26903818	brain
chr10:120816552-120817467	placenta|embryonic stem cell|retina|endometrial stromal cells|bone|ovary|embryonic carcinoma cell|kidney
chr4:100208822-100273814	bowel|large intestine|colon
chr16:55523736-55525712	placenta|blood vessel|endometrium|lung|connective tissue|large intestine|prostate
chr3:164705014-164709140	samll intestine|large intestine
chr3:133293128-133293882	placenta|heart|testis|embryonic stem cell|retina|blood|ovary|bone
chr1:65309898-65310436	blood
chr17:48266636-48266737	placenta|blood vessel|endometrium|lung|connective tissue|large intestine|prostate
chr2:241676585-241679474	brain
chr1:153587857-153588304	esophageal
chr7:74573201-74573671	blood
chr6:86181143-86194952	placenta|blood vessel|mammary gland|bone marrow|skin|adipose|cartilage|muscle|bone
chr7:27825108-27827036	embryonic stem cell|embryonic carcinoma cell|prostate
chrX:23801534-23801774	blood|monocytes
chr4:108954448-108955394	embryonic stem cell|large intestine|samll intestine
chr2:216182956-216184387	ovary|embryonic carcinoma cell|endometrial stromal cells|kidney
chr13:78182250-78183192	esophageal
chr14:34985792-34993902	prostate|skin
chr2:69271945-69297778	blood
chr6:32552155-32557419	blood
chr15:44093767-44093908	embryonic stem cell|blood|skin|embryonic carcinoma cell|prostate|pancreas
chr20:30253889-30309457	blood
chr1:154209087-154209499	embryonic stem cell|embryonic carcinoma cell|endometrial stromal cells|ovary|kidney
chr1:226075098-226125504	embryonic stem cell
chr2:26178532-26179211	brain
chr5:132096957-132097149	brain
chr6:75844571-75847152	connective tissue|cartilage
chr17:72199884-72200056	testis|embryonic stem cell|breast|skin|ovary|prostate
chr21:28214309-28214657	placenta|blood vessel|endometrium|lung|connective tissue|large intestine|prostate
chr16:78005830-78011493	embryonic stem cell|embryonic carcinoma cell|endometrial stromal cells|ovary|kidney
chr19:42485788-42485873	brain
chr11:75278016-75279775	placenta|blood vessel|endometrium|lung|connective tissue|large intestine|prostate
chr15:101436251-101438287	thyroid|prostate|skin
chr12:122812709-122812807	placenta|retina|bone
chr17:1373628-1373728	thyroid|prostate
chr11:61081441-61081518	blood
chr19:42224127-42224841	bowel|large intestine|colon
chr19:17628659-17631752	thyroid|blood
chr18:51681681-51686134	blood
chr8:48749088-48749772	blood
chr1:161127107-161127406	prostate|skin
chr3:30686407-30691761	placenta|cervix|blood vessel|mammary gland|bone marrow|skin|adipose|cartilage|muscle|bone
chr9:128692124-128697750	thyroid|blood
chr6:43100425-43106586	placenta|blood vessel|mammary gland|bone|skin
chr22:43024287-43026887	embryonic stem cell
chr16:58572170-58572675	blood
chr19:42482950-42485653	brain
chrX:118374427-118377113	thyroid|embryonic stem cell|endometrial stromal cells|ovary|embryonic carcinoma cell|kidney
chr15:43483240-43483592	blood
chr10:97583121-97599447	blood
chr20:44755340-44756776	blood
chr5:127855061-127863564	placenta|blood vessel|mammary gland|bone|skin
chr15:48713883-48714148	placenta|blood vessel|mammary gland|bone marrow|skin|adipose|cartilage|muscle|bone
chr9:124091593-124093665	bowel|large intestine|colon
chr6:125550412-125569427	breast
chr2:191841751-191843581	blood
chr20:44444552-44445347	embryonic stem cell|embryonic carcinoma cell|endometrial stromal cells|ovary
chr9:116823871-116824956	liver
chr12:125398320-125399132	blood|monocytes
chr4:72629219-72629520	embryonic stem cell|islet cell|liver|pancreas
chr4:17503482-17506001	brain
chr5:34923339-34924951	embryonic stem cell|embryonic carcinoma cell|prostate
chr12:25222365-25232177	blood
chr2:61749818-61753554	embryonic stem cell|endometrial stromal cells|ovary|embryonic carcinoma cell|prostate|kidney
chr4:187549917-187554837	placenta|blood vessel|mammary gland|skin|prostate|bone
chr14:93172998-93176016	thyroid
chr11:3849436-3862123	blood|monocytes
chr20:44756997-44757520	blood
chr9:33900269-33911961	blood
chr17:37879710-37879790	blood
chr22:24236769-24236958	blood
chr11:6423955-6424374	brain
chr1:91853103-91853105	embryonic stem cell|retina|ovary|bone|testis
chrX:19854400-19905424	blood
chr19:48257888-48257965	blood
chr8:48883436-48883900	blood
chr10:12221131-12226887	cervix|embryonic stem cell|endometrial stromal cells|blood|ovary|embryonic carcinoma cell|kidney
chr17:74553939-74555026	placenta|blood vessel|mammary gland|bone marrow|skin|adipose|cartilage|muscle|bone
chr4:15607422-15613888	blood|monocytes
chr5:127624944-127625573	placenta|blood vessel|mammary gland|endometrium|skin|connective tissue|large intestine|prostate|bone
chr1:1688749-1693390	monocytes
chr2:242285664-242287548	embryonic stem cell|embryonic carcinoma cell|prostate
chr10:90703664-90707014	placenta|blood vessel|endometrium|lung|connective tissue|large intestine|prostate
chr5:179045061-179045145	placenta|retina|bone
chr18:55287880-55288939	embryonic stem cell
chr5:150527487-150537240	blood
chr14:106208677-106236323	lung|liver
chr1:26227578-26227981	brain
chr22:40750331-40754867	prostate|blood|skin
chr13:78163359-78165529	esophageal
chr17:27185225-27185391	blood
chr2:216213972-216214258	embryonic stem cell|blood|pancreas
chr12:113400707-113401117	blood|skin
chr3:154834775-154836534	placenta|blood vessel|bone marrow|skin|adipose|cartilage|muscle|bone
chr6:41705566-41707536	lung|liver
chr17:2583614-2585022	thyroid
chr11:61643662-61643830	thyroid|prostate|blood
chr4:83772757-83774722	placenta|blood vessel|endometrium|connective tissue|large intestine|prostate
chr15:48426735-48427080	Eye|skin
chr5:159470176-159476520	placenta|prostate|skin
chr3:120118806-120121654	placenta|blood vessel|endometrium|lung|cartilage|connective tissue|large intestine|prostate
chr10:73520681-73521354	blood|monocytes
chr5:127686697-127692967	placenta|blood vessel|mammary gland|bone|skin
chr15:90346535-90346672	embryonic stem cell|samll intestine|islet cell|blood|large intestine|pancreas
chr12:10856747-10865809	blood
chr22:45929778-45931079	embryonic stem cell
chr12:57962850-57963038	brain
chr7:44282932-44283023	brain
chr13:78327493-78334962	brain
chr7:45006437-45007203	blood|monocytes
chr16:28846720-28846869	blood
chr19:2046690-2050799	blood
chr3:47049187-47049305	blood|monocytes
chr22:37309719-37318077	blood|monocytes
chr7:22767253-22768311	lung|liver
chrX:47422728-47424195	breast
chr13:114525159-114526347	thyroid|prostate
chr19:54721108-54721187	blood
chr17:42390871-42392102	brain
chr9:95784671-95792155	blood
chr19:4448412-4452360	blood
chr9:137803113-137804331	blood
chr16:28549476-28550116	thyroid|prostate|skin
chr17:48266899-48267039	placenta|blood vessel|endometrium|lung|connective tissue|large intestine|prostate
chr6:125541339-125550263	breast
chr19:50358145-50358226	brain|embryonic stem cell
chr10:103870458-103870625	blood
chr19:6678466-6679135	lung|liver
chr1:116932329-116932834	samll intestine|large intestine|breast
chr2:189907499-189907876	placenta|blood vessel|endometrium|lung|connective tissue|large intestine|prostate
chr2:54880990-54882206	thyroid
chr3:186505671-186506913	Eye|skin
chr8:23160910-23167180	placenta|blood vessel|endometrium|lung|connective tissue|large intestine|prostate
chr9:127176284-127177120	prostate|skin
chr5:150519008-150519713	blood|monocytes
chr15:77750838-77756581	blood
chr1:183177204-183184587	placenta|thyroid|blood vessel|mammary gland|skin|prostate|bone
chr21:42824796-42830454	blood
chr22:17582933-17583028	blood|monocytes
chr11:14479429-14480077	thyroid|prostate
chr14:75745826-75746579	blood|monocytes
chr1:70715730-70716047	embryonic stem cell|blood|pancreas
chr22:37705364-37707028	blood|monocytes
chr19:5679774-5680468	thyroid|prostate
chr1:36937992-36938117	blood
chr22:17669337-17670831	blood|monocytes
chr15:78836609-78837210	prostate|skin
chr10:75139712-75139788	thyroid
chr10:95093069-95093514	breast
chr17:39777131-39777217	placenta|blood vessel|mammary gland|bone|skin
chr10:124914001-124914433	breast
chr19:3765329-3767258	embryonic stem cell|embryonic carcinoma cell|prostate
chr8:145139512-145139624	thyroid|Eye|skin
chr3:52265011-52265142	blood
chr15:79224800-79227319	lung|blood|liver
chr4:187584767-187627716	placenta|blood vessel|mammary gland|skin|prostate|bone
chr1:22154919-22155327	cervix|blood vessel
chr19:8003082-8005986	placenta|heart|testis|embryonic stem cell|retina|ovary|bone
chr19:50361910-50363242	brain
chr3:53269190-53274266	breast
chr9:131140385-131150094	Eye|skin
chr3:47719801-47721926	embryonic stem cell|embryonic carcinoma cell|endometrial stromal cells|ovary|kidney
chr14:100531848-100551023	blood
chr5:176942259-176942685	blood
chr12:49523282-49580241	blood
chr17:48276688-48276778	placenta|blood vessel|endometrium|lung|connective tissue|large intestine|prostate
chr2:73477566-73478353	blood
chr19:56175110-56179872	blood
chr15:69730744-69732242	embryonic stem cell|endometrial stromal cells|ovary|embryonic carcinoma cell|prostate|kidney
chr2:24291329-24296945	prostate|skin
chr5:32390543-32395264	testis|embryonic stem cell|endometrial stromal cells|ovary|embryonic carcinoma cell|kidney
chr16:28146645-28157414	blood
chr13:110857753-110857840	placenta|blood vessel|endometrium|lung|connective tissue|large intestine|prostate
chr16:105882-106538	blood
chr21:45170426-45172398	blood
chr10:105794525-105795020	placenta|thyroid|blood vessel|mammary gland|skin|prostate|bone
chr2:232011070-232018277	blood
chr20:44751858-44755278	blood
chr19:3977608-3977816	blood
chr11:130070032-130078304	thyroid|prostate|bowel|large intestine|colon
chr4:55136915-55138560	placenta|blood vessel|mammary gland|bone marrow|skin|adipose|cartilage|connective tissue|muscle|bone
chr14:75052821-75070337	placenta|blood vessel|mammary gland|bone marrow|skin|adipose|cartilage|muscle|bone
chr8:97299374-97307325	blood
chr9:140036599-140040177	brain
chr4:57302494-57307828	embryonic stem cell
chr5:77004172-77072028	embryonic stem cell|blood|pancreas
chrX:23802000-23802410	prostate|blood|monocytes|skin
chr7:142458565-142481126	embryonic stem cell|islet cell|blood|pancreas
chr1:186648333-186648453	blood|monocytes
chr2:209104727-209106717	embryonic stem cell|testis|ovary
chr7:44152508-44152589	Eye|skin
chr17:48266371-48266528	placenta|blood vessel|endometrium|lung|connective tissue|large intestine|prostate
chr12:54798678-54798949	cervix|blood vessel
chr17:74081878-74082160	embryonic stem cell
chr3:186978660-186980330	placenta|blood vessel|endometrium|connective tissue|large intestine|prostate
chr3:58095897-58097517	placenta|cervix|blood vessel|mammary gland|skin|prostate|bone
chr16:1838208-1838569	thyroid|blood
chr1:154180124-154184795	cervix|blood
chr4:55144682-55146482	placenta|blood vessel|mammary gland|bone marrow|skin|adipose|cartilage|connective tissue|muscle|bone
chr9:33442209-33442298	lung|esophageal|liver
chr7:150761854-150761934	thyroid
chr16:70594494-70595532	blood
chr21:34915475-34918518	prostate|skin
chr19:18726937-18727809	brain
chr3:187387065-187387941	embryonic stem cell|islet cell|pancreas
chr1:21562420-21563238	cervix|blood vessel
chr12:96402926-96406965	embryonic stem cell|embryonic carcinoma cell|endometrial stromal cells|ovary
chr5:31299738-31302217	embryonic stem cell|embryonic carcinoma cell|endometrial stromal cells|ovary|kidney
chr11:62600603-62601089	blood
chr1:15753780-15755088	blood
chr14:105954853-105954999	blood
chr12:117484471-117484581	blood
chr1:12012792-12014886	placenta|blood vessel|endometrium|lung|connective tissue|large intestine|prostate
chr1:207930547-207930884	cervix|blood
chr19:39924401-39926246	Eye|skin
chr19:12760030-12760154	blood
chr12:6691914-6692013	blood
chrX:53410174-53421697	embryonic stem cell|endometrial stromal cells|blood|ovary|embryonic carcinoma cell|prostate|kidney
chr1:183187623-183189959	placenta|thyroid|blood vessel|mammary gland|skin|prostate|bone
chr11:619881-620066	bowel|large intestine|colon|samll intestine
chr17:76853728-76866979	placenta|blood vessel|endometrium|lung|connective tissue|large intestine|prostate
chr5:156816435-156817528	brain
chrX:129263603-129263944	embryonic stem cell|endometrial stromal cells|ovary|embryonic carcinoma cell|prostate|kidney
chr17:58538148-58539170	breast
chr14:23902436-23902740	heart|retina|bone
chr8:120233997-120252404	breast
chr21:45168961-45170380	thyroid|prostate
chrX:15444113-15473970	Eye|skin
chr21:47541532-47542021	placenta|blood vessel|endometrium|lung|connective tissue|large intestine|prostate
chr6:133073888-133076981	blood
chr7:80303463-80305699	blood
chr2:233415454-233421125	embryonic stem cell
chrX:70328196-70328448	blood
chr2:238272041-238272992	placenta|blood vessel|endometrium|lung|connective tissue|large intestine|prostate
chr7:128806747-128807239	blood
chr11:65651960-65652040	blood
chr11:62444477-62444989	Eye|skin
chr19:42219823-42221373	bowel|large intestine|colon
chr5:176894628-176894743	brain
chr2:191856046-191859786	blood
chr5:179226310-179226505	thyroid|prostate
chr15:81234394-81234591	connective tissue|cartilage
chr6:169646376-169648511	placenta|blood vessel|mammary gland|bone marrow|skin|adipose|cartilage|muscle|prostate|bone
chr8:74917120-74922235	prostate|skin
chr5:175824719-175824930	thyroid|prostate
chr20:57464408-57470666	embryonic stem cell|islet cell|pancreas
chr20:35526362-35526842	blood
chr20:30672346-30674430	blood
chr14:25075952-25076354	blood
chr11:47587348-47587457	blood
chr17:20907664-20908240	brain
chr17:38153633-38153756	embryonic stem cell|embryonic carcinoma cell|prostate|blood
chr7:99695571-99695763	embryonic stem cell|embryonic carcinoma cell|prostate
chr8:21926571-21926929	blood
chr17:38600336-38609236	placenta|blood vessel|endometrium|lung|connective tissue|large intestine|prostate
chr17:72758312-72759505	breast
chr10:102116521-102120490	skin
chr8:48887522-48888274	embryonic stem cell|embryonic carcinoma cell|prostate
chr4:10077108-10078927	blood
chr4:120079306-120085365	heart|retina|bone
chr7:128493675-128493768	placenta|blood vessel|endometrium|lung|connective tissue|large intestine|prostate
chr14:104142093-104143751	brain
chr6:112476149-112476766	placenta|cervix|blood vessel|mammary gland|bone marrow|skin|adipose|cartilage|connective tissue|muscle|bone
chr7:157396767-157414053	embryonic stem cell|islet cell|pancreas
chr6:43193619-43193770	Eye|skin
chr19:6361951-6362456	blood
chr6:109691670-109697276	samll intestine|large intestine
chr6:16247192-16250514	blood
chr3:98519560-98520443	placenta|blood vessel|mammary gland|bone marrow|skin|adipose|cartilage|muscle|bone
chr1:151342245-151345113	bowel|large intestine|colon|breast
chr19:50185322-50185452	blood
chr2:189917528-189917636	placenta|blood vessel|endometrium|lung|connective tissue|large intestine|prostate
chr10:118307994-118310609	embryonic stem cell|islet cell|blood|pancreas
chr21:47635707-47636302	placenta|blood vessel|bone marrow|skin|adipose|cartilage|muscle|bone
chr2:232026223-232028348	embryonic stem cell|blood|pancreas
chr12:54793731-54794629	cervix|blood vessel
chr22:24953768-24963951	prostate|skin
chr19:47112238-47112381	brain
chr14:64898579-64902286	blood
chr12:113416590-113424842	skin
chr11:17424300-17426058	embryonic stem cell|islet cell|pancreas
chr16:31336725-31336820	blood|monocytes
chr20:47693601-47695097	cervix|embryonic stem cell|endometrial stromal cells|blood|ovary|embryonic carcinoma cell|kidney
chr2:187365020-187365999	embryonic stem cell|endometrial stromal cells|skin|ovary|embryonic carcinoma cell|prostate|kidney
chr1:26609280-26609354	blood|monocytes
chr9:139911576-139911647	brain
chr21:42802535-42803976	skin
chr15:89442763-89442886	placenta|blood vessel|endometrium|lung|connective tissue|large intestine|prostate
chr1:8923402-8923949	blood
chr10:105811975-105812788	placenta|blood vessel|mammary gland|skin|prostate|bone
chr2:190426917-190428309	samll intestine|large intestine
chr9:99799680-99799774	embryonic stem cell|embryonic carcinoma cell|endometrial stromal cells|ovary|kidney
chr8:20070416-20072328	skin
chr16:58540377-58540461	brain
chr17:7127871-7127960	thyroid|heart|prostate
chr8:48801211-48801574	blood
chr17:76970901-76972046	bowel|large intestine|colon|skin
chr17:80601899-80606149	placenta|heart|testis|embryonic stem cell|retina|ovary|bone
chr17:1489345-1494095	blood|monocytes
chr2:27535639-27535860	prostate|skin
chr11:119181176-119181465	cervix|blood vessel
chr6:111983150-111995701	blood
chr15:40595557-40596201	blood|monocytes
chr10:81317885-81318641	lung|liver
chr2:220167213-220167297	embryonic stem cell|islet cell|pancreas
chr6:33177907-33178934	Eye|skin
chr7:36460353-36461465	embryonic stem cell|embryonic carcinoma cell|prostate
chr9:2029247-2032951	blood|monocytes
chr16:29809822-29809913	blood
chr9:96318873-96320108	blood
chr17:57762587-57762947	breast
chr13:21714820-21715024	embryonic stem cell|testis|ovary
chr21:42809079-42811620	blood|skin
chr1:109771054-109772035	embryonic stem cell|embryonic carcinoma cell|endometrial stromal cells|ovary|kidney
chr1:32790154-32792539	embryonic stem cell|embryonic carcinoma cell|endometrial stromal cells|ovary|kidney
chr6:30459189-30459313	blood
chr7:48134424-48139266	placenta|heart|testis|embryonic stem cell|retina|ovary|bone
chr17:7163855-7163960	thyroid|prostate|bowel|large intestine|colon
chr1:53513609-53516280	bowel|large intestine|colon
chr10:11330515-11356101	blood|monocytes|skin
chr5:150488111-150489313	blood
chr20:47261035-47262388	monocytes
chr20:55059245-55088370	placenta|heart|testis|embryonic stem cell|retina|ovary|bone
chr19:38755638-38774266	thyroid|embryonic stem cell|prostate
chr7:107431680-107432274	bowel|large intestine|colon
chr5:141304260-141304974	blood|monocytes
chr17:61838339-61838589	breast
chr10:118363650-118364897	embryonic stem cell|islet cell|blood|pancreas
chr17:80040036-80040198	blood
chr10:75160615-75173769	blood|monocytes
chr17:48275146-48275309	placenta|blood vessel|endometrium|lung|connective tissue|large intestine|prostate
chr5:179228467-179228553	thyroid|prostate
chr18:25585957-25589680	brain
chr15:48433411-48434225	prostate|Eye|skin
chr15:42686539-42688997	Eye|skin
chr1:978837-978917	placenta|blood vessel|mammary gland|skin|prostate|bone
chr5:154182973-154183099	placenta|thyroid|testis|embryonic stem cell|retina|ovary|bone
chr12:105382031-105385489	prostate|skin
chr6:32825911-32826140	blood
chr18:71930712-71958981	lung
chr6:99849506-99850415	placenta|embryonic stem cell|retina|endometrial stromal cells|bone|ovary|embryonic carcinoma cell|kidney
chr13:37582314-37582865	prostate|skin
chr2:127828392-127834201	brain
chr1:40533389-40535361	blood
chr2:241727647-241728652	brain
chr1:153003723-153004802	esophageal
chr19:49954105-49954741	blood
chr17:7127388-7127464	thyroid|prostate
chr10:70728877-70729956	embryonic stem cell|embryonic carcinoma cell|prostate
chr1:70703235-70705121	embryonic stem cell|endometrial stromal cells|ovary|embryonic carcinoma cell|prostate|kidney
chr7:44259893-44260214	brain
chr7:107417151-107418619	bowel|large intestine|colon
chr15:48729274-48729518	placenta|blood vessel|mammary gland|bone marrow|skin|adipose|endometrium|cartilage|connective tissue|large intestine|prostate|bone|muscle
chr6:150158599-150164118	embryonic stem cell
chr3:13360655-13360729	ovary|embryonic stem cell|testis|blood
chr4:95376535-95444874	heart|retina|bone
chr19:34857340-34857687	blood
chr7:100652440-100655576	bowel|large intestine|colon
chr17:7487283-7489049	embryonic stem cell
chr1:38049534-38052911	embryonic stem cell|endometrial stromal cells|ovary|embryonic carcinoma cell|prostate|kidney
chr16:81942196-81944124	blood|monocytes
chr19:49299975-49300193	blood
chr2:203152447-203155045	embryonic stem cell|endometrial stromal cells|skin|ovary|embryonic carcinoma cell|prostate
chr19:33882385-33892626	Eye|skin
chrX:43603152-43603355	placenta|retina|bone
chr5:52856590-52899281	embryonic stem cell
chr19:50189983-50191418	embryonic stem cell
chr19:18288574-18288658	blood|monocytes
chr4:154245300-154249681	blood
chr15:74703326-74703635	blood
chr15:72642991-72643473	cervix|blood
chr1:17313764-17314632	brain
chr10:118314809-118314899	embryonic stem cell|islet cell|blood|pancreas
chr2:74699379-74699484	blood
chr15:48764873-48766451	placenta|blood vessel|mammary gland|bone marrow|skin|adipose|cartilage|connective tissue|muscle|bone
chr12:50594667-50598334	placenta|blood vessel|mammary gland|skin|cartilage|connective tissue|bone
chr20:62642856-62648075	blood
chr6:167347624-167352382	blood
chrX:152770327-152770695	placenta|blood vessel|endometrium|lung|connective tissue|large intestine|prostate
chr13:110895081-110959290	placenta|blood vessel|endometrium|lung|connective tissue|large intestine|prostate
chr8:27288989-27289776	blood
chr5:170224552-170232719	placenta|blood vessel|mammary gland|bone|skin
chr12:53691934-53693052	embryonic stem cell|blood|pancreas
chr1:11119402-11119833	blood
chr15:48758055-48760134	placenta|blood vessel|mammary gland|bone marrow|skin|adipose|cartilage|connective tissue|muscle|bone
chr5:145439787-145441988	heart|retina|bone
chr12:6219748-6220031	cervix|blood vessel
chr14:56138373-56138502	blood
chr1:150266318-150266754	prostate|breast|skin
chr10:98592156-98593162	embryonic stem cell|retina|ovary|bone|testis
chr2:189858808-189858959	placenta|blood vessel|endometrium|lung|connective tissue|large intestine|prostate
chr4:55095582-55124923	placenta|blood vessel|bone marrow|skin|adipose|cartilage|muscle|bone
chr9:33923291-33923376	blood
chr9:123636338-123636833	blood
chr7:141438210-141438923	prostate|skin
chr17:57076820-57078958	breast
chr2:216285524-216286813	placenta|blood vessel|mammary gland|bone marrow|skin|adipose|cartilage|muscle|bone
chr2:241685326-241685455	brain
chr4:74863372-74863728	skin
chr11:64950668-64950944	blood
chr17:4863406-4863528	thyroid
chr12:54803136-54803268	placenta|cervix|blood vessel|mammary gland|bone marrow|skin|adipose|cartilage|muscle|bone
chr1:151338160-151338243	blood
chr3:10327578-10328387	embryonic stem cell|islet cell|pancreas
chr14:105945384-105945461	heart|retina|bone
chr2:79313630-79313937	embryonic stem cell|islet cell|blood|pancreas
chr19:46191824-46195144	breast
chr3:78649459-78655882	brain
chr1:27941433-27941944	blood|monocytes
chr8:144662376-144662675	Eye|skin
chr10:112341856-112342319	placenta|testis|embryonic stem cell|retina|ovary|bone
chr9:2015404-2028986	blood|monocytes
chr1:31901915-31902243	bowel|large intestine|colon
chr9:139906470-139906553	brain
chr17:48267273-48267361	placenta|blood vessel|endometrium|lung|connective tissue|large intestine|prostate
chr9:75775292-75775718	esophageal
chr3:52740298-52740659	prostate|skin
chr5:141517423-141520127	brain
chr20:47871186-47872344	blood
chr4:77987558-77996624	blood
chr20:42331543-42333858	breast
chr8:126443504-126445558	blood|monocytes
chr17:28898336-39779284	placenta|blood vessel|mammary gland|bone|skin
chr4:71690085-71691012	placenta|heart|retina|bone
chr16:58538553-58540290	brain
chr5:55253119-55256229	placenta|blood vessel|mammary gland|bone marrow|skin|adipose|cartilage|muscle|bone
chr1:202304946-202311022	cervix|blood
chr11:65779755-65780296	thyroid|prostate
chr20:44525679-44526355	samll intestine|large intestine
chr1:207510163-207510673	cervix|blood
chr1:39492074-39494394	heart|prostate|skin
chr17:30190535-30192384	embryonic stem cell|embryonic carcinoma cell|prostate
chr22:38699014-38699142	brain
chr19:6678034-6678162	lung|liver
chr2:28627225-28631625	blood|monocytes
chr19:42482478-42482757	brain
chr17:6917061-6917463	blood
chr11:73686716-73687685	blood
chr1:22173092-22173846	cervix|blood vessel
chr3:48628249-48628896	placenta|blood vessel|mammary gland|bone|skin
chr12:52909616-52910420	thyroid|prostate|esophageal|skin
chr19:12779239-12779333	blood
chr15:59548577-59553618	placenta|cervix|blood vessel|mammary gland|bone marrow|skin|adipose|blood|cartilage|muscle|bone
chr18:29101206-29102045	embryonic stem cell
chr19:8591819-8592221	blood
chr6:41712252-41712395	lung|liver
chr20:21690082-21695108	thyroid
chr8:63936745-63938716	placenta
chr12:56213277-56214043	thyroid
chr1:226019660-226026354	thyroid|lung|liver
chr19:38798161-38798236	blood
chr15:32933979-32935786	embryonic stem cell|islet cell|pancreas
chr1:206902820-206903316	breast
chr19:36036718-36036789	Eye|skin
chr7:95217137-95218951	cervix|embryonic stem cell|islet cell|blood|pancreas
chr5:134106689-134109385	placenta|heart|testis|embryonic stem cell|retina|ovary|bone
chr21:27254082-27264033	embryonic stem cell
chr1:120300061-120301740	bowel|large intestine|colon
chr13:110802791-110804680	placenta|blood vessel|endometrium|lung|connective tissue|large intestine|prostate
chr19:8528570-8530207	embryonic stem cell|embryonic carcinoma cell|endometrial stromal cells|ovary|kidney
chr19:6745005-6746462	blood
chr1:21924995-21925986	brain|embryonic stem cell|islet cell|pancreas
chr2:216981565-216982468	embryonic stem cell|endometrial stromal cells|blood|ovary|embryonic carcinoma cell|kidney
chrX:70781750-70782696	cervix|blood
chr1:56990226-57002626	placenta|blood vessel|mammary gland|bone marrow|skin|adipose|cartilage|muscle|bone
chr4:145636582-145640026	cervix|blood vessel
chr12:44915959-44917073	brain
chr1:186305826-186306144	embryonic stem cell|embryonic carcinoma cell|prostate
chr11:64977388-64977488	thyroid|prostate
chr13:98645479-98649784	embryonic stem cell|embryonic carcinoma cell|prostate
chr17:46993549-46998521	embryonic stem cell|embryonic carcinoma cell|prostate
chr17:48822174-48823080	embryonic stem cell|embryonic carcinoma cell|prostate
chr19:535923-536242	blood
chr6:43112344-43112937	placenta|blood vessel|endometrium|lung|connective tissue|large intestine|prostate
chr11:34118843-34119244	blood
chr6:74406012-74407122	placenta|thyroid|blood vessel|mammary gland|bone marrow|skin|adipose|cartilage|muscle|bone
chr7:6080850-6082563	placenta|heart|retina|bone
chr1:158813912-158815376	blood
chr11:47362795-47363541	heart|retina|bone
chr12:8802170-8803097	cervix|blood
chr19:2042033-2042425	blood
chr20:34261606-34262271	blood
chr16:68718727-68719107	placenta|blood vessel|mammary gland|skin|prostate|bone
chr2:182543598-182545156	embryonic stem cell|islet cell|pancreas
chr1:161479864-161480623	blood|monocytes
chr6:112435959-112437065	placenta|cervix|blood vessel|mammary gland|bone marrow|skin|adipose|cartilage|muscle|bone
chr7:5633399-5642887	embryonic stem cell
chr7:107615543-107615678	placenta|cervix|blood vessel|mammary gland|bone marrow|skin|adipose|cartilage|muscle|bone
chr5:35871315-35873581	blood
chrX:47101921-47102024	brain|embryonic stem cell
chr1:245021019-245021312	embryonic stem cell|embryonic carcinoma cell|prostate
chr13:107145776-107147228	brain
chr7:1040187-1049585	blood
chr17:48268851-48269148	placenta|blood vessel|endometrium|lung|connective tissue|large intestine|prostate
chr16:31382818-31382950	blood|monocytes
chr6:31596016-31596920	breast
chr12:54797563-54797694	cervix|blood vessel
chr9:131012635-131013003	brain
chr7:94029600-94030878	placenta|blood vessel|endometrium|lung|connective tissue|large intestine|prostate
chr5:150514044-150515816	blood
chr1:220170684-220174479	cervix|blood
chr16:68021890-68023225	blood
chr14:105944844-105945067	thyroid|prostate
chr3:25668355-25668677	brain|embryonic stem cell
chr19:5712013-5713144	embryonic stem cell|embryonic carcinoma cell|prostate
chr11:130067840-130068202	thyroid|prostate|bowel|large intestine|colon
chr17:48145669-48148207	placenta|thyroid|blood vessel|mammary gland|skin|prostate|bone
chr17:73720862-73723274	placenta|blood vessel|mammary gland|skin|prostate|bone
chr9:139734317-139734605	placenta|heart|testis|embryonic stem cell|retina|blood|ovary|bone|pancreas
chr11:67067359-67067463	blood|monocytes
chr16:722566-722702	blood
chr15:41562816-41570964	esophageal
chr15:28327041-28344369	skin
chr1:192779561-192780110	blood|monocytes
chr15:39877764-39879547	placenta|cervix|blood vessel|mammary gland|skin|bone
chr7:635941-645829	brain
chr2:183699692-183702675	placenta|retina|bone
chr1:167032974-167038158	bowel|large intestine|colon
chr4:76721952-76722231	embryonic stem cell|blood|pancreas
chr19:11222315-11223953	placenta|blood vessel|mammary gland|skin|prostate|bone
chr3:49051932-49052032	embryonic stem cell
chr2:17830892-17836463	brain
chr17:76178763-76181135	blood
chr15:75091279-75091612	blood
chr11:88027676-88029300	embryonic stem cell
chr10:105812893-105813677	placenta|blood vessel|mammary gland|skin|prostate|bone
chr16:28949001-28949089	blood
chr4:57333910-57335818	embryonic stem cell
chr11:57576938-57577580	placenta|retina|bone
chr2:223795530-223797883	thyroid
chrX:54842123-54842313	Eye|breast|skin
chr6:31915298-31915518	thyroid
chr5:150496741-150497318	blood
chr16:11944275-11945264	blood
chr19:14522410-14523362	blood
chr9:117846751-117848142	placenta|blood vessel|mammary gland|bone marrow|skin|adipose|cartilage|connective tissue|muscle|bone
chr12:14660052-14664193	blood
chr19:12790736-12790974	blood
chr11:66335133-66335454	Eye|skin
chr17:34160945-34161569	testis|embryonic stem cell|retina|blood|ovary|bone
chr6:112496682-112499322	placenta|cervix|blood vessel|mammary gland|bone marrow|skin|adipose|cartilage|connective tissue|muscle|bone
chr3:149093556-149095157	cervix|embryonic stem cell|islet cell|blood|pancreas
chr7:26233314-26235466	embryonic stem cell|retina|ovary|bone|testis
chr12:10525830-10530730	blood
chr11:65652127-65652405	blood
chr4:48835498-48844652	placenta
chr16:56468357-56468665	blood
chr17:43472999-43473109	blood|monocytes
chr20:1291139-1291443	bowel|large intestine|colon
chr3:52551125-52551335	blood|monocytes
chr19:36604719-36604916	placenta|heart|testis|embryonic stem cell|retina|ovary|bone
chr13:20978381-20978773	Eye|skin
chr2:1642750-1643073	placenta|blood vessel|endometrium|lung|connective tissue|large intestine|prostate
chr19:1611848-1615283	embryonic stem cell
chr6:86197207-86199211	placenta|blood vessel|bone marrow|skin|adipose|cartilage|muscle|bone
chr14:35099160-35099316	breast
chr22:51044362-51045085	brain
chr15:39879721-39880242	placenta|cervix|blood vessel|mammary gland|skin|bone
chr7:72648752-72649222	blood
chr15:65862541-65863885	embryonic stem cell|embryonic carcinoma cell|endometrial stromal cells|ovary|kidney
chr20:36560206-36561940	brain|embryonic stem cell
chr12:45168632-45169804	brain
chr20:47895745-47905581	prostate|skin
chr19:50306262-50306363	thyroid|prostate
chr17:7100371-7106221	brain
chr17:43322475-43322619	blood|monocytes
chr6:75851877-75852967	connective tissue|cartilage
chr15:35084770-35085445	heart|retina|bone
chr1:198685969-198687222	blood
chr19:12776339-12776516	blood
chrX:53588885-53589071	embryonic stem cell
chr19:50361234-50361313	brain
chr19:8032674-8038608	blood
chr5:65466775-65470773	placenta|heart|testis|embryonic stem cell|retina|ovary|bone
chr7:44151229-44151452	placenta|blood vessel|endometrium|connective tissue|large intestine|prostate
chr17:7249614-7249709	blood
chr17:25965380-25967597	blood
chr9:139890019-139890099	thyroid|prostate|esophageal
chr17:39923832-39925220	thyroid|prostate|breast|skin
chr14:23313718-23313838	placenta|blood vessel|endometrium|lung|connective tissue|large intestine|prostate
chr2:223752606-223765391	placenta|blood vessel|mammary gland|bone|skin
chr11:17332830-17333418	thyroid
chr2:88422623-88424012	bowel|large intestine|colon
chr11:615007-615096	blood
chr7:56129542-56130375	cervix|blood
chr2:219114187-219114543	placenta|heart|testis|embryonic stem cell|retina|ovary|bone
chr7:128582330-128585898	blood
chr17:4621318-4621555	blood
chr14:23892932-23893115	heart|retina|bone
chr1:36102033-36106942	prostate|skin
chr11:72536452-72537217	blood|monocytes
chr20:47244153-47244398	blood
chr7:107412553-107414364	bowel|large intestine|colon
chr6:31601424-31601635	blood
chr16:67231814-67231910	blood
chr7:142460281-142470796	embryonic stem cell|islet cell|blood|pancreas
chrX:37660601-37663129	blood|monocytes
chr2:238261227-238261983	placenta|blood vessel|endometrium|lung|connective tissue|large intestine|prostate
chr7:140710460-140714710	blood|breast
chr7:150767169-150767267	thyroid
chrM:12079-12099	bowel|large intestine|colon
chr12:56122136-56122736	Eye|skin
chr19:44013016-44015588	bowel|large intestine|colon
chr2:242625292-242626068	blood
chr17:4923374-4923786	heart
chr2:47397903-47403579	testis|embryonic stem cell|retina|monocytes|ovary|bone
chr6:75893368-75893569	connective tissue|cartilage
chr9:140055649-140055740	brain
chr6:108366044-108370456	Eye|skin
chr1:65310572-65311195	blood
chr3:152163328-152165408	blood|monocytes
chr17:1674478-1675165	Eye|skin
chr5:72192978-72195832	cervix|blood vessel|skin
chr12:46760728-46760858	connective tissue|cartilage
chr12:10862713-10865809	blood
chr16:31193743-31193833	blood
chr3:169684646-169693395	breast
chr17:66042037-66042619	embryonic stem cell|embryonic carcinoma cell|endometrial stromal cells|ovary|kidney
chr12:91552286-91558381	placenta|blood vessel|endometrium|cartilage|connective tissue|large intestine|prostate
chr10:102107288-102107820	skin
chr2:15760520-15761188	thyroid|embryonic stem cell|embryonic carcinoma cell|prostate
chr16:31388400-31388502	blood|monocytes
chr6:24716552-24718767	prostate|skin
chr6:32522748-32551885	blood
chr8:38808508-38809683	blood|monocytes
chr9:5897653-5906884	prostate|Eye|skin
chr2:191872387-191873688	blood|skin
chr5:33455809-33456106	cervix|embryonic stem cell|endometrial stromal cells|blood|ovary|embryonic carcinoma cell|kidney
chr2:70045826-70046411	placenta|samll intestine|large intestine
chr3:63824175-63825331	prostate|breast|skin
chr11:6704046-6704353	blood
chr3:124646837-124653504	samll intestine|large intestine
chr2:95715451-95719125	Eye|esophageal|skin
chr7:120737885-120739979	blood
chr1:22204746-22204925	cervix|blood vessel
chr5:149825248-149826364	Eye|blood|skin
chr8:42036581-42037443	thyroid
chr7:129916578-129917665	embryonic stem cell|islet cell|blood|pancreas
chr19:2050946-2051094	blood
chr19:12822275-12822366	blood
chr2:101879153-101881306	blood
chr1:110280373-110280712	prostate|skin
chr12:96418325-96421221	blood
chr4:74277842-74279136	liver
chr17:18158168-18158496	blood|monocytes
chr19:49950724-49951083	blood
chr12:6161949-6166022	cervix|blood vessel
chr5:134099782-134102606	embryonic stem cell|retina|ovary|bone|testis
chr1:44084420-44084718	embryonic stem cell
chr17:57697534-57721636	breast
chr13:110822109-110822893	placenta|blood vessel|endometrium|lung|connective tissue|large intestine|prostate
chr1:160105783-160106036	brain
chr19:10227864-10229343	blood
chr9:134362681-134363242	brain
chr6:75834989-75836066	connective tissue|cartilage
chr6:84025132-84055891	embryonic stem cell|embryonic carcinoma cell|prostate
chr9:75782471-75783947	esophageal
chr11:67203821-67205087	blood|monocytes
chr10:97967655-97969593	blood
chr1:62662200-62672190	embryonic stem cell|embryonic carcinoma cell|endometrial stromal cells|ovary|kidney
chr10:71853601-71855409	embryonic stem cell
chr3:133483751-133485121	liver
chr3:45017826-45030631	embryonic stem cell
chr5:175956645-175956731	blood
chr16:21624156-21629185	Eye|skin
chr5:132412590-132422473	embryonic stem cell|endometrial stromal cells|ovary|embryonic carcinoma cell|prostate|kidney
chr14:103986379-103986458	brain
chr17:56603674-56604042	brain
chr19:50000582-50000776	blood
chr21:35279757-35281385	prostate|skin
chr19:5696181-5696259	blood
chr17:1675369-1678351	Eye|skin
chr14:23245527-23248001	samll intestine|large intestine
chr6:31833378-31833466	bowel|large intestine|colon
chr3:127317315-127318160	blood
chr8:48711951-48713353	embryonic stem cell|embryonic carcinoma cell|prostate|blood
chr1:226580015-226589914	blood
chr2:102486877-102490108	brain|embryonic stem cell|testis|ovary
chr12:48367336-48367871	embryonic stem cell
chr14:106175001-106330424	lung|blood|monocytes|liver
chr1:39900304-39901229	cervix|blood vessel
chr6:42982086-42984871	Eye|skin
chr4:83784545-83785514	placenta|blood vessel|endometrium|connective tissue|large intestine|prostate
chr17:1549913-1550199	blood
chr17:73745126-73746191	placenta|blood vessel|mammary gland|skin|prostate|bone
chr5:138723610-138723709	blood
chr9:137688264-137688693	placenta|blood vessel|endometrium|connective tissue|large intestine|prostate
chr3:98530398-98531175	placenta|blood vessel|mammary gland|bone marrow|skin|adipose|cartilage|muscle|bone
chr1:164776914-164781226	brain
chr5:150481068-150483130	blood
chr16:23500030-23502997	blood
chr1:167659357-167663335	blood|monocytes
chr17:2235653-2236254	embryonic stem cell|endometrial stromal cells|ovary|embryonic carcinoma cell|prostate|kidney
chr20:47706283-47707278	embryonic stem cell|embryonic carcinoma cell|endometrial stromal cells|ovary|kidney
chr6:167343279-167344531	blood
chr19:11557975-11558253	blood
chr4:139100548-139101794	cervix|blood vessel|skin
chr3:112324610-112326022	placenta|thyroid|blood vessel|endometrium|cartilage|connective tissue|large intestine|prostate
chr11:498627-498762	thyroid
chr6:133072657-133073599	blood
chr3:25656779-25656921	embryonic stem cell|embryonic carcinoma cell|prostate
chr1:157772454-157773634	blood|monocytes
chr9:130630791-130634101	heart|retina|bone
chr16:71416678-71417269	brain
chrX:37663383-37664258	blood|monocytes
chr14:93171052-93172827	thyroid
chr12:7069157-7069250	blood
chr21:40193628-40194597	thyroid
chr1:44441845-44441973	blood
chr11:68455568-68456316	embryonic stem cell|blood
chr20:33524643-33524745	embryonic stem cell|embryonic carcinoma cell|prostate
chr11:67173172-67173373	blood
chr9:32558952-32570957	prostate|breast|skin
chr2:54859905-54864849	thyroid
chr10:94834289-94834535	embryonic stem cell
chr18:21513899-21519186	placenta|thyroid|blood vessel|mammary gland|skin|prostate|bone
chr15:90977027-90982563	placenta|cervix|retina|blood|monocytes|bone
chr14:23851771-23883215	heart|retina|bone
chrX:100663307-100666923	embryonic stem cell|breast
chr17:48470258-48472289	embryonic stem cell|embryonic carcinoma cell|prostate|blood
chr12:113616831-113616947	blood
chrX:153662066-153662553	breast
chr11:812633-812759	placenta|heart|testis|embryonic stem cell|retina|ovary|bone
chr20:35862498-35864982	prostate|skin
chr6:75890927-75892765	connective tissue|cartilage
chr7:151053036-151053213	placenta|embryonic stem cell|embryonic carcinoma cell|prostate
chr5:74009460-74011334	samll intestine|large intestine
chr14:94577143-94581196	bowel|large intestine|colon
chr16:31391185-31391302	blood|monocytes
chr3:184041029-184041195	blood
chr12:53586322-53586474	blood
chr12:91546966-91550851	placenta|blood vessel|endometrium|lung|cartilage|connective tissue|large intestine|prostate
chr3:148558762-148559609	embryonic stem cell|islet cell|blood|pancreas
chr6:169632293-169632758	placenta|blood vessel|mammary gland|bone marrow|skin|adipose|cartilage|muscle|prostate|bone
chr5:150502572-150503846	blood
chr3:133494461-133495892	liver
chr11:71944566-71944698	cervix|blood
chr11:117712743-117713433	brain
chr10:88719431-88719757	brain
chr19:7754316-7755044	blood
chr8:48736557-48739216	blood
chr11:104897678-104899850	blood
chr6:86328657-86328985	embryonic stem cell|endometrial stromal cells|breast|ovary|embryonic carcinoma cell|kidney
chr12:110929927-110930800	prostate|skin
chr3:42299723-42304908	brain
chr19:19042941-19043732	thyroid|prostate
chr11:67352712-67353574	thyroid|prostate
chr10:135087739-135088987	blood|monocytes
chr16:2223555-2223788	blood
chr19:48250288-48253434	blood
chr10:62547992-62551651	cervix|blood
chr18:74809430-74817166	blood
chrX:153668853-153669442	brain
chr12:57577293-57577557	placenta|blood vessel|mammary gland|bone marrow|skin|adipose|cartilage|muscle|bone
chr16:25238523-25239764	bowel|large intestine|colon
chr12:57925889-57925995	thyroid
chr17:66250708-66251840	embryonic stem cell|embryonic carcinoma cell|prostate
chr15:48413362-48414053	prostate|Eye|skin
chr5:80555073-80559309	heart|retina|bone
chr2:54883135-54884986	thyroid
chr2:189943295-189943788	placenta|blood vessel|endometrium|lung|connective tissue|large intestine|prostate
chr10:97602251-97604232	blood
chr17:1584984-1585113	embryonic stem cell|testis|ovary
chr17:47118862-47119603	embryonic stem cell|embryonic carcinoma cell|endometrial stromal cells|ovary|kidney
chr19:17311638-17312734	blood
chr7:16817536-16818627	breast
chr19:6679507-6680168	lung|liver
chr1:10068332-10075839	Eye|blood|skin
chr19:42806191-42806383	brain
chr18:9360069-9396277	placenta|blood vessel|bone marrow|skin|adipose|cartilage|muscle|bone
chr5:131549746-131552889	placenta|blood vessel|endometrium|lung|connective tissue|large intestine|prostate
chr7:157341713-157361593	embryonic stem cell|islet cell|pancreas
chr11:68658863-68660357	embryonic stem cell|embryonic carcinoma cell|prostate|blood|skin
chr12:96422963-96429138	blood|monocytes
chrX:13794422-13795470	brain
chr11:17298375-17304335	thyroid
chr19:1012572-1013239	blood
chrX:153577404-153577729	thyroid|breast
chr12:4388085-4398007	placenta|blood vessel|mammary gland|blood|skin|bone
chr3:13421221-13427774	blood
chr19:3054192-3055661	brain
chr15:42702042-42702128	prostate|Eye|skin
chr11:2415422-2416201	placenta|blood vessel|endometrium|lung|connective tissue|large intestine|prostate
chr5:150507800-150508967	blood
chr19:50812434-50812896	thyroid|prostate|bowel|large intestine|colon
chr19:1084345-1085658	blood|monocytes
chr19:5215423-5215508	brain
chr1:209788752-209789815	thyroid|prostate
chr15:59934461-59942867	prostate|skin
chr14:93176217-93178003	thyroid
chrX:70784603-70787349	cervix|blood
chr6:14118079-14118180	blood|monocytes
chr19:49935908-49936067	brain
chr13:48807613-48827943	blood
chr10:75675157-75676146	thyroid|prostate
chr20:4770343-4771096	blood|monocytes
chr16:30389841-30389930	blood
chr12:53585420-53585642	blood
chr7:127731933-127732044	blood
chr11:118892596-118894030	prostate|skin
chr4:7064193-7065787	embryonic stem cell|embryonic carcinoma cell|prostate
chr6:132636916-132641767	brain
chr20:44098500-44099028	thyroid|embryonic stem cell
chr16:72090059-72097159	liver
chr12:7083855-7084251	prostate|blood|skin
chr7:42966267-42966981	prostate|skin
chr7:150036170-150037188	thyroid
chr1:151139890-151140619	prostate|skin
chr15:44093385-44093715	ovary|embryonic stem cell|testis|blood|pancreas
chr22:35695973-35713869	thyroid
chr1:1342399-1342510	placenta|heart|retina|bone
chr3:122056495-122060285	esophageal
chr19:8368972-8369914	blood
chrX:148579838-148582479	brain|embryonic stem cell
chr7:130023333-130023524	embryonic stem cell|islet cell|blood|pancreas
chr16:3725398-3726036	blood
chr6:31323196-31323198	blood
chr7:74197404-74197867	blood
chr10:104158280-104158495	blood
chr17:26967043-26967577	blood
chr10:99683157-99695926	Eye|skin
chr1:22181939-22182015	cervix|blood vessel
chr22:42383291-42383625	brain
chr3:139257801-139258301	brain|embryonic stem cell
chr6:134495218-134495648	thyroid|skin
chr9:90345413-90345922	Eye|blood|skin
chr7:121674432-121676653	brain
chr6:6167851-6174812	blood
chr19:41785081-41787067	embryonic stem cell
chr2:85889232-85890468	lung|liver
chr6:159190976-159191795	thyroid
chr1:156290816-156294762	cervix|blood
chr14:94845948-94847207	liver
chr8:110348433-110351548	embryonic stem cell|embryonic carcinoma cell|prostate
chr3:55504578-55508364	placenta|blood vessel|mammary gland|bone marrow|skin|adipose|cartilage|muscle|bone
chr2:145182434-145187335	blood|monocytes
chr7:150037718-150038666	thyroid
chr12:52865300-52911886	embryonic stem cell|embryonic carcinoma cell|prostate
chr19:6693094-6693422	lung|liver
chr11:119185750-119185848	cervix|blood vessel
chr19:39200982-39205108	thyroid
chr2:63824708-63826303	prostate|skin
chr1:161022153-161022229	blood|monocytes
chr2:224856717-224862831	placenta|blood vessel|mammary gland|bone marrow|skin|adipose|cartilage|muscle|bone
chr7:26232197-26232870	embryonic stem cell|retina|ovary|bone|testis
chr6:114267312-114270142	embryonic stem cell|embryonic carcinoma cell|endometrial stromal cells|ovary|kidney
chr11:67809298-67810109	blood|monocytes
chr3:58414341-58415434	prostate|skin
chr11:17096744-17097000	blood
chr5:147470791-147473916	esophageal
chr2:85824301-85824567	thyroid|prostate|breast|skin
chr20:46266527-46267751	breast
chr9:133339554-133342111	cervix|samll intestine|large intestine|blood
chr12:121009094-121013433	blood
chr19:50016007-50016643	blood|monocytes
chr1:25245835-25254064	blood
chr1:180155317-180158686	placenta|blood vessel|endometrium|lung|connective tissue|large intestine|prostate
chr17:73016752-73017015	embryonic stem cell|embryonic carcinoma cell|prostate
chr4:54319300-54324819	retina|blood|bone
chr1:45477957-45478578	blood
chrX:55035776-55039918	blood
chr17:42937911-42940080	blood
chr2:62103369-62104054	embryonic stem cell|embryonic carcinoma cell|endometrial stromal cells|ovary|kidney
chr3:52556956-52557040	blood|monocytes
chr5:149436947-149437066	blood|monocytes
chr19:39123318-39125632	Eye|skin
chr16:20322603-20325978	embryonic stem cell|islet cell|blood|pancreas
chr19:2043196-2043501	blood
chr3:52727062-52727202	cervix|blood
chr11:47397283-47399859	blood
chr11:62366111-62367637	blood
chr16:65025838-65026817	placenta|blood vessel|bone marrow|skin|adipose|cartilage|muscle|bone
chr12:131357174-131357380	embryonic stem cell
chr19:2477249-2477485	blood|monocytes
chr19:5700938-5705782	blood
chr2:79314784-79315084	embryonic stem cell|islet cell|blood|pancreas
chr2:241662975-241663391	brain
chr9:12704705-12707996	Eye|skin
chr4:39505605-39506036	connective tissue|breast|cartilage
chr7:127724899-127725762	blood
chr8:48882617-48883070	embryonic stem cell|endometrial stromal cells|blood|ovary|embryonic carcinoma cell|kidney
chr14:103429492-103430838	placenta|heart|testis|embryonic stem cell|retina|ovary|bone
chr12:54915022-54917177	blood|monocytes
chr2:173351866-173351991	embryonic stem cell|embryonic carcinoma cell|prostate
chr1:226075338-226075485	embryonic stem cell
chr12:419130-420050	placenta|heart|testis|embryonic stem cell|retina|ovary|bone
chr13:110839676-110844560	placenta|cervix|blood vessel|endometrium|lung|connective tissue|large intestine|prostate
chr1:186324690-186324766	skin|prostate|blood|breast
chr17:5250220-5253745	placenta|retina|bone
chr5:176318192-176318388	blood|monocytes
chr19:41086391-41086471	blood
chr1:95001720-95005812	placenta|thyroid|blood vessel|mammary gland|skin|prostate|bone
chr9:19378916-19379484	Eye|skin
chr12:95897937-95905670	embryonic stem cell|embryonic carcinoma cell|endometrial stromal cells|ovary|kidney
chr5:149786523-149786714	blood|monocytes
chrX:47086622-47086777	blood
chr6:33133593-33133707	Eye|skin
chr5:133537712-133541612	embryonic stem cell|embryonic carcinoma cell|endometrial stromal cells|ovary|kidney
chr11:125472843-125474051	thyroid
chr1:198711496-198713182	blood
chr19:10365316-10367383	blood
chr16:31276819-31277131	blood|monocytes
chr14:93178093-93178181	thyroid
chr10:1089333-1089938	embryonic stem cell|embryonic carcinoma cell|prostate
chr17:1564456-1564564	brain
chr8:30655270-30657061	brain
chr1:202733273-202736053	placenta|heart|testis|embryonic stem cell|retina|ovary|bone
chr22:17690613-17700245	blood|monocytes
chr8:20069264-20069612	skin
chr1:120506430-120508075	placenta|blood vessel|mammary gland|bone marrow|skin|adipose|blood|monocytes|cartilage|muscle|bone
chr17:79668161-79668537	thyroid|prostate
chr16:30500707-30505532	blood|monocytes
chr9:130710693-130712701	blood
chr14:106303493-106303777	blood
chr2:38977336-38978370	embryonic stem cell
chrM:2684-2686	blood|monocytes
chr6:14118296-14131750	blood|monocytes
chr18:19763004-19780618	embryonic stem cell
chrX:47100047-47100172	brain
chr12:9252119-9253739	lung|liver
chr5:149497413-149498309	placenta|blood vessel|endometrium|lung|connective tissue|large intestine|prostate
chr19:6743125-6743204	blood
chr4:151114392-151119153	brain
chr12:50598483-50599766	placenta|blood vessel|mammary gland|skin|cartilage|connective tissue|bone
chr8:17915132-17916343	Eye|skin
chr9:117108289-117108948	blood
chr2:37292133-37292897	blood
chrX:103044327-103045454	brain
chr14:102463611-102466325	blood
chr7:16840827-16840943	bowel|large intestine|colon
chr7:131191485-131193709	embryonic stem cell|embryonic carcinoma cell|endometrial stromal cells|ovary|kidney
chr14:70235968-70237183	blood
chr15:75013663-75013754	liver
chr2:85629080-85629245	thyroid|prostate
chr7:32528956-32529931	prostate|skin
chr1:205688804-205689628	placenta|heart|testis|embryonic stem cell|retina|ovary|bone
chr11:61077890-61079255	cervix|blood
chr22:35813849-35815876	embryonic stem cell
chr12:46598373-46599862	cervix|blood|breast
chr14:60069976-60070569	brain
chr10:22605485-22606812	blood
chr10:73512759-73515115	blood|monocytes
chr7:100655728-100656099	bowel|large intestine|colon
chr1:22970697-22973719	lung|liver
chr10:72644989-72645554	thyroid
chr12:57970645-57971495	brain
chr22:30736801-30737680	ovary|embryonic carcinoma cell|endometrial stromal cells|blood|kidney
chr4:76721622-76721770	embryonic stem cell|embryonic carcinoma cell|prostate
chr13:114523991-114524930	thyroid|prostate
chr1:9804701-9809518	blood
chr9:130425632-130427525	brain
chr11:125318463-125322229	brain
chr10:124593456-124594221	embryonic stem cell|islet cell|blood|pancreas
chr3:52727345-52727423	blood
chr14:54884669-54886709	embryonic stem cell|blood|pancreas
chrX:43571223-43571951	placenta|embryonic stem cell|embryonic carcinoma cell|prostate
chrX:153674908-153676831	thyroid|prostate
chr5:149506177-149509319	placenta|blood vessel|muscle|bone marrow|skin|adipose|endometrium|cartilage|connective tissue|large intestine|prostate|bone
chr20:43160619-43218437	embryonic stem cell
chr15:48787785-48788296	placenta|blood vessel|mammary gland|bone marrow|skin|adipose|cartilage|connective tissue|muscle|bone
chr1:226030175-226032198	lung
chr17:48141568-48141891	placenta|blood vessel|mammary gland|skin|prostate|bone
chr18:21456371-21461899	placenta|blood vessel|mammary gland|skin|prostate|bone
chr19:34870467-34872370	blood
chr12:6220134-6230339	cervix|blood vessel
chr2:44117015-44121683	embryonic stem cell|endometrial stromal cells|ovary|embryonic carcinoma cell|prostate|kidney
chr19:14626982-14627277	blood
chr5:169484670-169494513	blood
chr6:30858897-30859156	thyroid
chrX:114844635-114856557	embryonic stem cell|embryonic carcinoma cell|endometrial stromal cells|ovary|kidney
chr12:110783187-110783805	heart|retina|bone
chr12:6180509-6181496	cervix|blood vessel
chr16:66432464-66434673	cervix|blood vessel
chr10:45479561-45480260	blood|monocytes
chr10:101591888-101594136	cervix|blood
chr4:155470087-155471451	embryonic stem cell
chr10:120833089-120833258	embryonic stem cell|embryonic carcinoma cell|endometrial stromal cells|ovary|kidney
chrX:41205875-41206111	embryonic stem cell|embryonic carcinoma cell|prostate
chr4:88005316-88011135	placenta|retina|bone
chr6:32632574-32726908	blood
chr11:621904-624212	bowel|large intestine|colon|samll intestine
chr19:13059627-13059894	blood
chr8:23386725-23389197	blood
chr17:38545899-38546216	embryonic stem cell
chr21:34918685-34921781	placenta|retina|prostate|bone|skin
chr19:1432689-1434735	blood
chr16:85667519-85667738	blood|monocytes
chr5:10748383-10761125	placenta|heart|testis|embryonic stem cell|retina|ovary|bone
chr3:124627195-124629261	bowel|large intestine|colon|samll intestine
chr6:112471829-112476052	placenta|cervix|blood vessel|mammary gland|bone marrow|skin|adipose|cartilage|muscle|bone
chr16:84872341-84879391	placenta|blood vessel|endometrium|connective tissue|large intestine|prostate
chr2:44153100-44161328	embryonic stem cell|embryonic carcinoma cell|endometrial stromal cells|ovary|kidney
chrX:103043439-103044261	brain
chr1:120469234-120471598	placenta|blood vessel|mammary gland|bone marrow|skin|adipose|blood|monocytes|cartilage|muscle|bone
chr10:91087835-91098417	skin
chr2:38972329-38973285	blood
chr20:43530474-43532633	blood|breast
chr11:46799102-46799688	embryonic stem cell
chr1:86954853-86956947	bowel|large intestine|colon|samll intestine
chr2:38975299-38975720	cervix|blood
chr12:54891675-54893138	blood
chr2:21260983-21263809	samll intestine|large intestine|lung|liver
chr15:93435302-93440953	brain
chr16:66432009-66432358	cervix|blood vessel
chr18:33702233-33703457	breast|skin
chr19:54963444-54963829	blood|monocytes
chr8:145135052-145135144	thyroid|prostate|Eye|skin
chr4:3237505-3237875	blood
chr16:67964221-67964310	embryonic stem cell|islet cell|blood|pancreas
chrX:114869358-114871147	embryonic stem cell|endometrial stromal cells|ovary|embryonic carcinoma cell|prostate|kidney
chr10:75138781-75139636	thyroid
chr14:56103254-56103915	embryonic stem cell|embryonic carcinoma cell|prostate
chr20:57484271-57484404	embryonic stem cell
chr9:33442516-33442849	esophageal
chr1:22174333-22174450	cervix|blood vessel
chr18:21487630-21487719	placenta|blood vessel|mammary gland|skin|prostate|bone
chr15:65851069-65855111	embryonic stem cell|embryonic carcinoma cell|endometrial stromal cells|ovary|kidney
chr5:52942235-52954380	prostate|skin
chr5:32388780-32390380	embryonic stem cell
chr15:81224380-81225585	connective tissue|cartilage
chr3:70001037-70005605	prostate|skin
chr1:32051086-32051353	thyroid|prostate
chr22:30737874-30738188	blood
chr12:62790178-62794966	blood
chr15:78582054-78582292	prostate|skin
chr5:465960-466841	Eye|skin
chr11:72470426-72492019	breast
chr19:10362986-10363072	blood
chr20:30365441-30366615	embryonic stem cell|embryonic carcinoma cell|endometrial stromal cells|ovary
chr19:36606576-36606942	brain
chr1:11796292-11805859	blood|monocytes
chr7:127714742-127721411	blood
chr16:58580402-58580575	breast
chr14:23311244-23311618	placenta|blood vessel|endometrium|connective tissue|large intestine|prostate
chr1:201352517-201353919	embryonic stem cell|embryonic carcinoma cell|prostate
chr13:78146324-78163278	esophageal
chr19:11560243-11561460	blood
chr5:74651347-74652167	embryonic stem cell|embryonic carcinoma cell|endometrial stromal cells|ovary|kidney
chr3:25677639-25678705	embryonic stem cell|embryonic carcinoma cell|prostate
chr7:73112024-73112161	embryonic stem cell|retina|ovary|bone|testis
chr6:146870877-146875591	skin
chr17:8052981-8053072	lung|blood|monocytes
chr2:74593145-74593370	brain
chr9:114687158-114688663	skin
chr4:122599105-122599569	Eye|skin
chr3:111730712-111732256	brain
chr18:33282959-33283472	connective tissue|cervix|blood vessel|cartilage
chr12:53689423-53691633	blood
chr22:44586546-44587928	blood|monocytes
chr19:50001303-50002768	Eye|blood|skin
chr8:26492416-26500954	brain
chr20:30681819-30686806	blood
chr21:27102112-27107163	prostate|skin
chr11:62622410-62622604	cervix|blood
chr4:5844888-5851118	brain
chr22:19486674-19492884	blood
chr19:52723117-52723441	thyroid|brain|prostate
chr11:118083276-118085538	blood|monocytes
chr1:236201553-236205209	placenta|blood vessel|endometrium|connective tissue|large intestine|prostate
chr11:75508377-75509271	blood
chr3:52561391-52561632	embryonic stem cell
chr7:150501560-150501914	bowel|large intestine|colon|samll intestine
chr16:28117535-28117703	blood
chr12:66531946-66532503	prostate|skin
chr4:76691692-76691974	placenta|embryonic stem cell|endometrial stromal cells|ovary|embryonic carcinoma cell|kidney
chr19:10961243-10966940	blood|monocytes
chr10:103921682-103921867	blood
chr19:42259610-42260507	lung
chr4:25667893-25669501	lung|liver
chr17:80046438-80046636	breast
chr17:42019022-42019788	embryonic stem cell|islet cell|blood|pancreas
chr3:25666294-25668050	brain
chr1:182850560-182850654	breast
chrX:148585823-148586564	brain
chr11:34107960-34110941	cervix|blood
chr14:75019096-75019594	placenta|blood vessel|mammary gland|bone marrow|skin|adipose|cartilage|muscle|bone
chr17:42453756-42454376	blood
chr11:33744009-33752969	thyroid
chr11:1099280-1099418	bowel|large intestine|colon
chr9:130374719-130413881	brain
chr17:61912160-61912771	breast
chr8:26441499-26481658	placenta|blood vessel|mammary gland|bone marrow|skin|adipose|cartilage|muscle|bone
chr17:5114250-5118219	blood
chr4:72607587-72611867	embryonic stem cell|islet cell|liver|pancreas
chr20:32878255-32878356	blood
chr6:112029223-112035549	blood
chr6:24843782-24848252	blood
chr3:25679801-25683812	brain
chr5:132097588-132098175	brain
chr1:22160107-22160308	cervix|blood vessel
chr12:49333890-49334730	brain
chr16:71408737-71411569	brain
chrX:47100849-47100939	brain
chr7:99695007-99695236	blood
chr8:70539541-70540006	connective tissue|cartilage
chr11:111781173-111782247	thyroid|heart|prostate
chr12:57975351-57975652	brain
chr2:84652727-84658631	blood
chr5:33461849-33462010	cervix|embryonic stem cell|endometrial stromal cells|blood|ovary|embryonic carcinoma cell|kidney
chr7:142459878-142460281	embryonic stem cell|islet cell|blood|pancreas
chr3:154859916-154860025	placenta|blood vessel|bone marrow|skin|adipose|cartilage|muscle|bone
chr1:26623972-26624452	blood|monocytes
chr20:35539736-35540863	blood
chr8:145007519-145008165	placenta|blood vessel|mammary gland|bone marrow|skin|adipose|blood|monocytes|cartilage|muscle|bone
chr5:127607810-127609531	placenta|blood vessel|mammary gland|bone|skin
chr8:22021572-22021778	lung|liver
chr19:40329845-40330872	blood
chr11:126137607-126137897	embryonic stem cell|embryonic carcinoma cell|prostate
chr10:95191273-95211806	placenta|blood vessel|bone marrow|skin|adipose|cartilage|muscle|bone
chrX:153179054-153179231	blood|monocytes
chr15:51507429-51507899	placenta|retina|bone
chr9:136227310-136227931	placenta|heart|testis|embryonic stem cell|retina|ovary|bone
chr17:57126754-57128574	breast
chr1:201336934-201337289	heart|retina|bone
chrX:19610265-19613066	placenta|heart|testis|embryonic stem cell|retina|blood|ovary|bone
chr17:75208283-75209395	blood
chr2:238419744-238427181	Eye|skin
chr20:39658095-39690033	embryonic stem cell|pancreas|blood|breast
chr21:47546151-47546416	placenta|blood vessel|endometrium|lung|connective tissue|large intestine|prostate
chr7:16901684-16902233	samll intestine|large intestine|lung|liver
chr6:56492959-56494047	placenta|blood vessel|mammary gland|skin|prostate|bone
chr3:180680728-180680815	embryonic stem cell|embryonic carcinoma cell|endometrial stromal cells|ovary|kidney
chr16:89989866-89998978	embryonic stem cell
chr4:155533587-155533683	liver
chr12:111348979-111350899	heart|retina|bone
chr6:32159280-32159485	blood
chr19:48260001-48260255	placenta|heart|testis|embryonic stem cell|retina|blood|ovary|bone
chr4:2044551-2045587	placenta|heart|testis|embryonic stem cell|retina|ovary|bone
chr2:220162155-220162606	embryonic stem cell|islet cell|pancreas
chr1:156243241-156244387	embryonic stem cell|embryonic carcinoma cell|endometrial stromal cells|ovary|kidney
chr11:62652829-62652936	cervix|Eye|blood|skin
chr11:18267595-18269467	liver
chr14:75746831-75747262	blood|monocytes
chr18:21492845-21494373	placenta|blood vessel|mammary gland|skin|prostate|bone
chr3:41277990-41278078	Eye|skin
chr4:55143659-55144062	placenta|blood vessel|mammary gland|bone marrow|skin|adipose|cartilage|connective tissue|muscle|bone
chr19:5214747-5215299	brain
chr16:64984921-65005481	placenta|blood vessel|mammary gland|bone marrow|skin|adipose|cartilage|muscle|bone
chr2:54873612-54874267	thyroid
chr6:169637890-169639693	placenta|blood vessel|mammary gland|bone marrow|skin|adipose|cartilage|muscle|prostate|bone
chr4:187530474-187530954	placenta|blood vessel|mammary gland|skin|prostate|bone
chr19:35610320-35611981	bowel|large intestine|colon|breast
chr11:1101952-1102080	bowel|large intestine|colon
chr1:32797407-32797690	blood
chr1:229567649-229567740	heart|retina|bone
chr11:124530699-124539255	bowel|large intestine|colon
chr15:79221835-79223792	lung|liver
chrX:154003548-154004461	placenta|heart|testis|embryonic stem cell|retina|ovary|bone
chr11:10820660-10820759	brain
chr12:71532010-71533490	bowel|large intestine|colon|samll intestine
chr9:135945847-135960430	embryonic stem cell|islet cell|blood|pancreas
chrX:152771534-152771986	lung|liver
chr1:1254904-1255835	blood
chr9:137703445-137704294	placenta|blood vessel|endometrium|lung|connective tissue|large intestine|prostate
chr20:31384675-31384992	embryonic stem cell|embryonic carcinoma cell|endometrial stromal cells|ovary|kidney
chr19:45409098-45409858	brain|liver
chr19:16238901-16240363	blood
chr10:75148172-75156276	thyroid
chr7:128496704-128496798	placenta|blood vessel|endometrium|lung|connective tissue|large intestine|prostate
chr7:1026881-1026982	samll intestine|large intestine
chr18:21470081-21474261	placenta|blood vessel|mammary gland|skin|prostate|bone
chr5:43294264-43294792	brain
chr10:8111561-8115701	thyroid|breast
chr6:31583070-31583297	blood|monocytes
chr19:17690418-17691507	blood
chr9:137702154-137703184	placenta|blood vessel|endometrium|lung|connective tissue|large intestine|prostate
chr2:162865171-162865750	thyroid|samll intestine|large intestine
chr12:6058369-6058951	lung|liver
chr2:231741682-231742114	bowel|large intestine|colon
chr8:27294723-27294912	blood
chr1:228333325-228333726	blood
chr14:100589939-100593043	blood
chr1:26623486-26623917	blood|monocytes
chr7:139092096-139094308	embryonic stem cell|embryonic carcinoma cell|prostate
chr7:44099257-44099646	blood|monocytes
chr7:107427354-107427801	bowel|large intestine|colon
chr17:42393890-42393986	brain
chr8:22079400-22081738	brain
chr4:90857949-90872755	cervix|blood vessel
chr10:124269669-124271485	placenta|blood vessel|endometrium|connective tissue|large intestine|prostate
chr15:72636481-72637786	Eye|skin
chr13:31728892-31729650	blood|breast
chr6:30690422-30690694	brain
chr14:102516535-102516771	thyroid|brain
chr12:57604662-57604958	blood|monocytes
chrX:19554576-19555834	blood
chr15:91025513-91026592	placenta|blood vessel|mammary gland|bone|skin
chr14:73572993-73574533	embryonic stem cell|embryonic carcinoma cell|prostate
chr16:66842516-66842891	embryonic stem cell|embryonic carcinoma cell|endometrial stromal cells|ovary|kidney
chr3:52536743-52537014	cervix|blood vessel|blood|monocytes
chr4:2833705-2834057	blood|monocytes
chr1:151239063-151239648	blood
chr2:241656823-241657466	brain
chr2:183623617-183623886	placenta|blood vessel|endometrium|connective tissue|large intestine|prostate
chr14:74974013-74974675	placenta|blood vessel|mammary gland|bone marrow|skin|adipose|cartilage|muscle|bone
chr17:74562353-74563534	Eye|skin
chr1:186283158-186283760	embryonic stem cell|pancreas|blood|breast
chr5:41794180-41794778	cervix|blood
chr1:209790931-209791251	thyroid|prostate|skin
chr17:18157496-18157834	blood|monocytes
chr20:31407834-31413730	embryonic stem cell
chr12:57627893-57628016	prostate|skin
chr22:30202279-30202473	blood
chr6:31540223-31540510	blood
chr12:57883128-57883206	blood
chr17:26902352-26902438	brain
chr9:135942332-135942474	embryonic stem cell|islet cell|blood|pancreas
chr14:58820573-58825849	placenta|retina|bone
chr2:8872112-8873573	brain
chr14:106236486-106236817	blood
chr7:141443789-141445295	prostate|breast|skin
chr8:70517167-70533269	connective tissue|cartilage
chr19:43013380-43015040	bowel|large intestine|colon
chr4:187534496-187535344	placenta|blood vessel|mammary gland|skin|prostate|bone
chr16:142723-143216	blood
chr1:39766034-39768595	placenta|cervix|blood vessel|mammary gland|skin|prostate|bone
chr12:7026878-7027103	brain
chr2:220161544-220161706	embryonic stem cell|islet cell|pancreas
chr2:8822643-8822972	thyroid
chr17:33968994-33977548	brain
chr21:35284703-35286753	prostate|skin
chr11:62533196-62533714	prostate|breast|skin
chr1:236894614-236898934	heart|retina|bone
chr6:32605317-32609086	lung|blood|liver
chr13:37580297-37581111	prostate|skin
chr1:6387473-6393536	blood
chr9:134358832-134360072	brain
chr1:15783288-15783580	embryonic stem cell|islet cell|blood|pancreas
chr17:61973861-61995866	placenta|retina|bone
chrX:47044766-47044840	blood
chr17:48270211-48270354	placenta|blood vessel|endometrium|lung|connective tissue|large intestine|prostate
chr5:149499129-149499574	placenta|blood vessel|endometrium|lung|connective tissue|large intestine|prostate
chr12:71533628-71537930	bowel|large intestine|colon
chr3:63822034-63823651	breast
chr2:238243532-238244777	placenta|blood vessel|muscle|bone marrow|skin|adipose|endometrium|lung|cartilage|connective tissue|large intestine|prostate|bone
chr22:50724330-50724418	blood|monocytes
chr9:140508666-140508750	blood|monocytes
chr15:74741694-74741966	blood
chr17:38449883-38450201	prostate|embryonic stem cell|embryonic carcinoma cell|endometrial stromal cells|ovary
chr16:29891385-29896906	embryonic stem cell|islet cell|pancreas
chr6:74354326-74363515	thyroid
chr13:111077344-111080813	placenta|blood vessel|endometrium|lung|connective tissue|large intestine|prostate
chr15:63353987-63354413	heart|retina|bone
chr1:226567865-226568768	embryonic stem cell|embryonic carcinoma cell|endometrial stromal cells|ovary|kidney
chr18:51715381-51731367	blood
chr7:134644862-134645283	placenta|blood vessel|endometrium|lung|connective tissue|large intestine|prostate
chr12:9254270-9256834	lung|liver
chr5:146793220-146795271	embryonic stem cell|brain|endometrial stromal cells|ovary|embryonic carcinoma cell|kidney
chr11:2966876-2972488	ovary|embryonic carcinoma cell|endometrial stromal cells|kidney
chr19:15298149-15298691	embryonic stem cell
chr1:32800698-32801547	embryonic stem cell
chr6:4126471-4127995	embryonic stem cell|embryonic carcinoma cell|endometrial stromal cells|ovary|kidney
chr2:241657585-241658422	brain
chr17:4700090-4700732	prostate|skin
chr1:55319907-55330975	skin
chr11:128628221-128638012	blood|monocytes
chr12:91498096-91501894	connective tissue|cartilage
chr12:65115485-65116785	samll intestine|large intestine
chr7:26236101-26236176	ovary|embryonic carcinoma cell|endometrial stromal cells|kidney
chr20:57598008-57598544	blood
chr2:187540654-187541539	placenta|blood vessel|mammary gland|bone marrow|skin|adipose|cartilage|muscle|bone
chr1:153636950-153637695	ovary|embryonic carcinoma cell|endometrial stromal cells|kidney
chr1:95005924-95007092	thyroid|prostate|skin
chr17:76677124-76688498	blood
chr19:1080117-1080253	blood|monocytes
chr17:74731240-74732235	blood
chr11:62364004-62364108	blood
chr1:27941437-27941944	blood|monocytes
chr7:97483992-97484664	prostate|skin
chr12:104325401-104326054	prostate|embryonic stem cell|embryonic carcinoma cell|endometrial stromal cells|ovary
chr16:449123-449378	embryonic stem cell
chr12:57602982-57603474	placenta|blood vessel|endometrium|connective tissue|large intestine|prostate
chr19:50981258-50982213	embryonic stem cell|islet cell|pancreas
chr12:56197512-56211449	placenta|ovary|embryonic stem cell|testis|breast
chr18:57016468-57020433	connective tissue|cartilage
chr11:63967508-63967640	breast
chr3:48631129-48631800	placenta|blood vessel|mammary gland|bone|skin
chr11:14480233-14481753	blood
chr20:25252122-25255227	placenta|blood vessel|mammary gland|bone marrow|skin|adipose|cartilage|muscle|bone
chr19:45316603-45316694	embryonic stem cell|islet cell|lung|liver|pancreas
chr4:74735509-74735622	skin
chr5:149602780-149607754	brain
chr2:162227833-162241974	prostate|skin
chr22:22153417-22160138	blood
chrX:153666976-153667110	brain
chr21:45742086-45742844	blood
chr9:131399306-131402969	cervix|blood
chr2:189929783-189931115	placenta|blood vessel|endometrium|lung|connective tissue|large intestine|prostate
chr20:43956055-43959005	lung|liver
chr1:65300340-65301078	breast
chr16:81972520-81973496	blood
chr12:57573739-57573829	placenta|blood vessel|mammary gland|bone marrow|skin|adipose|cartilage|muscle|bone
chr19:3474994-3478416	samll intestine|large intestine
chr19:11118699-11121056	embryonic stem cell|blood
chr1:155159850-155159930	lung|liver
chr15:51981565-51984355	embryonic stem cell|islet cell|pancreas
chr3:139237364-139257622	testis|embryonic stem cell|retina|brain|ovary|bone
chr10:73822920-73823935	brain
chr1:150730456-150737113	blood|monocytes
chr1:15765000-15766795	embryonic stem cell|islet cell|blood|pancreas
chr1:15770050-15771100	embryonic stem cell|islet cell|blood|pancreas
chr9:19376649-19378365	Eye|skin
chr9:135939790-135958013	embryonic stem cell|islet cell|blood|pancreas
chr6:108370622-108372234	Eye|skin
chr22:29732987-31879102	blood
chr9:139733938-139734145	blood
chr11:61578547-61579942	blood
chrX:132670321-132730467	liver
chr17:60766025-60766212	placenta|blood vessel|endometrium|lung|connective tissue|large intestine|prostate
chr7:73638527-73638968	blood
chr11:65650895-65650978	blood
chr2:113343942-113346442	blood
chr10:117853347-117856165	breast
chr17:37360440-37360777	Eye|skin
[truncated: 14,318 more rows]
