# Supplementary material for: Biclustering of transcriptome sequencing data reveals human tissue-specific circular RNAs
Source: BMC Genomics. 2018 Jan 19;19(Suppl 1):958. doi: 10.1186/s12864-017-4335-9 (PMC5780853; doi:10.1186/s12864-017-4335-9)
Supplement: Supplementary file 4 — The back-splicing junction sites were enriched into these 9 gene groups. (TXT 133 kb) [file 12864_2017_4335_MOESM4_ESM.txt]

Category	Term	Count	%	PValue	Genes	List Total	Pop Hits	Pop Total	Fold Enrichment	Bonferroni	Benjamini	FDR
GOTERM_CC_FAT	GO:0043005~neuron projection	41	16.334661354581673	1.9485599586658512E-24	808580, 786686, 790130, 784863, 793972, 808739, 801492, 776492, 792154, 803060, 826993, 818094, 822350, 785457, 803866, 788582, 794151, 806171, 803059, 817242, 826291, 801440, 800760, 791497, 825500, 794232, 810642, 794201, 816825, 782149, 775173, 785288, 798030, 824796, 816702, 774998, 813479, 813022, 789456, 773036, 786081	196	342	12782	7.818086883876358	5.63133828054431E-22	5.63133828054431E-22	2.589027848497225E-21
GOTERM_CC_FAT	GO:0045202~synapse	34	13.545816733067728	3.6716431194266586E-17	793428, 774030, 816552, 814932, 809477, 780201, 785642, 791573, 793972, 790298, 794949, 787961, 776492, 800847, 822350, 785457, 805227, 803866, 789608, 820452, 826016, 817242, 792300, 826291, 800018, 810642, 794201, 792857, 786568, 798030, 785288, 816702, 797650, 814693	196	355	12782	6.245875251509054	1.0611048615143044E-14	5.305524307571522E-15	4.878467425989521E-14
GOTERM_BP_FAT	GO:0030182~neuron differentiation	36	14.342629482071715	5.528031903088115E-16	808580, 786011, 786686, 790130, 800532, 784863, 793194, 799226, 783488, 776492, 811688, 818094, 817499, 822350, 782923, 803866, 788582, 813927, 773991, 801914, 826291, 800760, 801263, 811124, 791497, 810642, 794232, 818084, 786568, 824796, 785288, 773036, 783713, 786081, 818019, 793585	207	438	13528	5.371451260671034	8.698597397938101E-13	8.698597397938101E-13	9.325873406851315E-13
GOTERM_CC_FAT	GO:0042995~cell projection	44	17.52988047808765	1.732196388270008E-15	808580, 786686, 790130, 784863, 793972, 808739, 801492, 787961, 776492, 792154, 803060, 806208, 826993, 818094, 822350, 785457, 803866, 788582, 789608, 794151, 806171, 803059, 817242, 826291, 801440, 800760, 791497, 825500, 794232, 810642, 794201, 816825, 782149, 775173, 785288, 824796, 798030, 816702, 774998, 813479, 813022, 789456, 773036, 786081	196	697	12782	4.116827218692355	5.133671265866724E-13	1.7108536809473662E-13	2.3647750424515834E-12
SP_PIR_KEYWORDS	phosphoprotein	151	60.1593625498008	6.34150166147288E-14	779212, 823565, 814932, 826332, 793582, 776019, 793972, 820893, 794383, 784244, 787961, 807025, 824267, 804937, 776492, 803060, 802945, 826993, 818094, 805227, 781466, 788582, 791501, 826016, 806171, 811901, 826346, 792300, 826291, 804876, 801440, 825500, 796971, 784898, 821962, 813022, 774998, 807926, 818019, 815118, 815981, 782320, 825587, 780201, 784215, 821350, 772317, 780472, 818044, 794949,…	246	7263	19235	1.6256160806135116	1.9905632697714282E-11	1.9905632697714282E-11	8.529843498195078E-11
GOTERM_CC_FAT	GO:0044430~cytoskeletal part	48	19.12350597609562	2.9191576632755423E-13	826590, 808580, 776019, 793582, 793344, 793972, 772317, 808739, 799226, 814681, 795642, 824267, 804937, 792154, 779885, 803060, 818094, 800847, 810162, 803228, 794151, 806171, 809846, 803059, 811901, 826346, 780371, 801914, 826291, 801440, 800760, 801263, 825500, 794232, 794201, 810642, 798986, 818084, 815629, 785288, 820016, 798030, 813479, 797650, 821979, 814693, 795891, 825587	196	952	12782	3.2881152460984393	8.43526359872726E-11	2.1088131241242536E-11	3.8781200473181343E-10
GOTERM_CC_FAT	GO:0030424~axon	20	7.968127490039841	3.536855022786501E-12	803866, 786686, 790130, 803059, 784863, 800760, 791497, 825500, 810642, 794232, 782149, 775173, 798030, 785288, 813479, 813022, 774998, 773036, 786081, 785457	196	159	12782	8.203054806828392	1.0221460344794764E-9	2.0442925130481626E-10	4.699352018633363E-9
SP_PIR_KEYWORDS	synapse	21	8.366533864541832	3.975469768386116E-12	803866, 774030, 793428, 789608, 820452, 826016, 814932, 780201, 785642, 817242, 791573, 826291, 793972, 794201, 790298, 792857, 798030, 797650, 814693, 800847, 805227	246	213	19235	7.708977441887096	1.2483027944654168E-9	6.241513972327084E-10	5.349387599551392E-9
SP_PIR_KEYWORDS	neurogenesis	18	7.171314741035857	5.408625767592977E-12	803866, 821455, 786011, 813927, 826291, 818231, 801440, 793935, 818044, 773158, 816825, 824267, 773979, 816325, 773036, 772618, 814629, 772279	246	146	19235	9.639993317741396	1.6983234818468418E-9	5.661078272822806E-10	7.2778783000160274E-9
GOTERM_BP_FAT	GO:0031175~neuron projection development	24	9.56175298804781	7.23937573305677E-12	803866, 808580, 786011, 813927, 786686, 790130, 773991, 826291, 791497, 810642, 794232, 793194, 818084, 783488, 786568, 776492, 785288, 811688, 824796, 773036, 818094, 786081, 817499, 818019	207	256	13528	6.1268115942028984	1.1344014727576734E-8	5.6720074192995185E-9	1.2091960766014154E-8
GOTERM_BP_FAT	GO:0048666~neuron development	27	10.756972111553784	1.0615367360334374E-11	808580, 786011, 786686, 790130, 793194, 783488, 776492, 811688, 818094, 822350, 817499, 803866, 788582, 813927, 773991, 801914, 826291, 791497, 810642, 794232, 818084, 786568, 824796, 785288, 773036, 786081, 818019	207	339	13528	5.2050788764909575	1.663432769305473E-8	5.544775971699778E-9	1.7731083268301973E-8
GOTERM_CC_FAT	GO:0015630~microtubule cytoskeleton	34	13.545816733067728	1.0895599327261489E-11	826590, 808580, 791801, 776019, 793582, 793344, 772317, 808739, 799226, 814681, 804937, 824267, 792154, 779885, 803060, 818094, 810162, 794151, 806171, 809846, 803059, 811901, 801914, 800760, 801263, 825500, 810642, 818084, 815629, 785288, 820016, 813479, 821979, 795891	196	549	12782	4.038771792870153	3.14883352725559E-9	5.248055323647804E-10	1.4476875254132437E-8
SP_PIR_KEYWORDS	microtubule	21	8.366533864541832	1.770661875431476E-11	808580, 806171, 793582, 803059, 811901, 801914, 800760, 793344, 801263, 772317, 808739, 799226, 815629, 804937, 824267, 785288, 820016, 803060, 813479, 818094, 795891	246	231	19235	7.108277900960828	5.5598767811915195E-9	1.3899691397867286E-9	2.3825896811047187E-8
GOTERM_CC_FAT	GO:0044456~synapse part	23	9.163346613545817	2.2985969769488922E-11	774030, 793428, 789608, 820452, 826016, 814932, 816552, 809477, 780201, 785642, 817242, 791573, 793972, 800018, 794201, 794949, 786568, 798030, 785288, 814693, 800847, 785457, 805227	196	246	12782	6.097270615563298	6.642938532586129E-9	9.489912189408756E-10	3.0541147388873924E-8
GOTERM_CC_FAT	GO:0005874~microtubule	24	9.56175298804781	2.8721508435093936E-11	808580, 810162, 806171, 794151, 776019, 793582, 803059, 811901, 801914, 800760, 793344, 801263, 772317, 808739, 799226, 815629, 804937, 824267, 785288, 820016, 803060, 813479, 818094, 795891	196	274	12782	5.712200208550573	8.300504727998259E-9	1.0375630354886312E-9	3.81618625588942E-8
GOTERM_CC_FAT	GO:0005856~cytoskeleton	55	21.91235059760956	3.558915209458056E-11	826590, 793582, 776019, 793344, 793972, 804937, 824267, 792154, 803060, 806208, 818094, 806171, 794151, 809846, 811901, 826346, 780371, 801914, 826291, 801440, 825500, 794201, 798986, 798030, 813022, 813479, 814693, 825587, 808580, 791801, 772317, 808739, 799226, 794949, 814681, 795642, 779885, 800847, 818187, 810162, 803228, 803059, 800760, 801263, 810642, 794232, 805217, 818084, 790191, 815629,…	196	1381	12782	2.597238026274956	1.028527829571857E-8	1.1428087365317197E-9	4.728692992728156E-8
GOTERM_BP_FAT	GO:0007017~microtubule-based process	23	9.163346613545817	4.0505243302285876E-11	826590, 808580, 810162, 806171, 803059, 811901, 826346, 801914, 800760, 801263, 772317, 794232, 810642, 808739, 793194, 799226, 824267, 785288, 803060, 813479, 818094, 786081, 795891	207	253	13528	5.941150636802811	6.347174952292534E-8	1.5867937741553817E-8	6.765665805374965E-8
GOTERM_CC_FAT	GO:0030425~dendrite	19	7.569721115537849	5.1372757830487624E-11	788582, 808580, 786686, 794151, 826291, 801440, 793972, 791497, 794201, 801492, 792154, 824796, 798030, 785288, 816702, 826993, 789456, 822350, 785457	196	163	12782	7.601665205959684	1.4846737617091321E-8	1.4846737173002111E-9	6.825841003532673E-8
GOTERM_BP_FAT	GO:0048667~cell morphogenesis involved in neuron differentiation	21	8.366533864541832	5.838072752305972E-11	803866, 788582, 786011, 813927, 786686, 790130, 791497, 810642, 794232, 793194, 818084, 783488, 786568, 776492, 811688, 785288, 773036, 818094, 786081, 822350, 818019	207	209	13528	6.566534914361002	9.148262269942364E-8	1.8296525183814083E-8	9.751439655758531E-8
GOTERM_BP_FAT	GO:0030030~cell projection organization	26	10.358565737051793	3.634468340288571E-10	808580, 786011, 786686, 790130, 790944, 793194, 783488, 776492, 811688, 818094, 817499, 803866, 788582, 813927, 773991, 826291, 791497, 810642, 794232, 818084, 786568, 824796, 785288, 773036, 786081, 818019	207	368	13528	4.617307288384794	5.695210176792642E-7	9.49201921507381E-8	6.070716707107238E-7
GOTERM_CC_FAT	GO:0005875~microtubule associated complex	15	5.9760956175298805	4.252289367134837E-10	826590, 808580, 806171, 809846, 803059, 801914, 772317, 808739, 804937, 820016, 785288, 813479, 803060, 818094, 795891	196	102	12782	9.590336134453782	1.2289116280150836E-7	1.117192449662241E-8	5.649965384435518E-7
GOTERM_BP_FAT	GO:0050767~regulation of neurogenesis	18	7.171314741035857	5.982701651225384E-10	779842, 816552, 800532, 801440, 809635, 817322, 793972, 794232, 787961, 803131, 782149, 811786, 785288, 813479, 816325, 773036, 793585, 778985	207	166	13528	7.086432687270822	9.374889816671228E-7	1.3392705122683424E-7	9.993013305731324E-7
GOTERM_BP_FAT	GO:0048812~neuron projection morphogenesis	20	7.968127490039841	5.989839393265061E-10	803866, 786011, 813927, 786686, 790130, 773991, 791497, 810642, 794232, 793194, 818084, 783488, 786568, 776492, 811688, 785288, 773036, 818094, 786081, 818019	207	213	13528	6.1363997187634665	9.38607446321349E-7	1.1732597893221453E-7	1.000493532465896E-6
GOTERM_BP_FAT	GO:0007409~axonogenesis	19	7.569721115537849	8.493825584191331E-10	803866, 786011, 813927, 786686, 790130, 791497, 810642, 794232, 793194, 818084, 783488, 786568, 776492, 811688, 785288, 773036, 818094, 786081, 818019	207	193	13528	6.433681259542941	1.330981593050673E-6	1.4788693114553553E-7	1.418738737601899E-6
GOTERM_BP_FAT	GO:0000904~cell morphogenesis involved in differentiation	21	8.366533864541832	9.268266376391493E-10	803866, 788582, 786011, 813927, 786686, 790130, 791497, 810642, 794232, 793194, 818084, 783488, 786568, 776492, 811688, 785288, 773036, 818094, 786081, 822350, 818019	207	244	13528	5.624613922546923	1.4523362524831995E-6	1.4523372016128633E-7	1.5480949078217066E-6
GOTERM_BP_FAT	GO:0031644~regulation of neurological system process	17	6.772908366533864	1.4267481944467485E-9	788582, 820452, 786686, 809477, 826346, 801440, 817322, 793972, 825500, 787961, 786568, 811688, 785288, 789456, 822350, 815981, 805227	207	153	13528	7.261406333870103	2.2357118755200744E-6	2.0324674065985704E-7	2.3831227102810715E-6
GOTERM_CC_FAT	GO:0019717~synaptosome	13	5.179282868525896	5.6317236652461265E-9	774030, 820452, 791501, 793972, 794201, 810642, 790298, 792857, 786568, 775173, 797650, 817499, 785457	196	85	12782	9.973949579831933	1.627566812878456E-6	1.356306689181963E-7	7.482802244496156E-6
GOTERM_BP_FAT	GO:0051960~regulation of nervous system development	18	7.171314741035857	5.651946731817421E-9	779842, 816552, 800532, 801440, 809635, 817322, 793972, 794232, 787961, 803131, 782149, 811786, 785288, 813479, 816325, 773036, 793585, 778985	207	192	13528	6.1268115942028984	8.856561266257224E-6	7.380497680786746E-7	9.440546255845561E-6
GOTERM_BP_FAT	GO:0048858~cell projection morphogenesis	20	7.968127490039841	6.262320038014174E-9	803866, 786011, 813927, 786686, 790130, 773991, 791497, 810642, 794232, 793194, 818084, 783488, 786568, 776492, 811688, 785288, 773036, 818094, 786081, 818019	207	245	13528	5.334910775904564	9.813007316394895E-6	7.548501353982218E-7	1.046006351534956E-5
GOTERM_BP_FAT	GO:0051969~regulation of transmission of nerve impulse	16	6.374501992031872	6.653747559416022E-9	788582, 820452, 809477, 826346, 801440, 817322, 793972, 825500, 787961, 786568, 811688, 785288, 789456, 822350, 815981, 805227	207	147	13528	7.113214367872752	1.0426368095228788E-5	7.447441834340651E-7	1.111387182284318E-5
GOTERM_BP_FAT	GO:0032990~cell part morphogenesis	20	7.968127490039841	1.2883024527019282E-8	803866, 786011, 813927, 786686, 790130, 773991, 791497, 810642, 794232, 793194, 818084, 783488, 786568, 776492, 811688, 785288, 773036, 818094, 786081, 818019	207	256	13528	5.105676328502415	2.0187495807788558E-5	1.3458457328585638E-6	2.151874193279113E-5
GOTERM_BP_FAT	GO:0060284~regulation of cell development	18	7.171314741035857	1.518072942553787E-8	779842, 816552, 800532, 801440, 809635, 817322, 793972, 794232, 787961, 803131, 782149, 811786, 785288, 813479, 816325, 773036, 793585, 778985	207	205	13528	5.738282078472959	2.3787920293671938E-5	1.4867615967251169E-6	2.535663831126911E-5
GOTERM_BP_FAT	GO:0007018~microtubule-based movement	14	5.577689243027888	1.6349361432407284E-8	794232, 810642, 808739, 799226, 806171, 803059, 811901, 826346, 800760, 801263, 818094, 772317, 786081, 795891	207	113	13528	8.096789363430378	2.5619121379660825E-5	1.5070253088778074E-6	2.7308624506172663E-5
GOTERM_CC_FAT	GO:0008021~synaptic vesicle	12	4.780876494023905	1.8960598626378265E-8	774030, 794949, 793428, 820452, 814932, 816552, 786568, 809477, 780201, 817242, 793972, 785457	196	76	12782	10.296992481203008	5.479598047752887E-6	4.2150860812828483E-7	2.519271320444716E-5
GOTERM_BP_FAT	GO:0050804~regulation of synaptic transmission	15	5.9760956175298805	1.9254610157357917E-8	788582, 820452, 809477, 826346, 801440, 817322, 793972, 825500, 786568, 811688, 785288, 789456, 815981, 822350, 805227	207	136	13528	7.208013640238705	3.017151919249006E-5	1.6762193930652813E-6	3.216131153616075E-5
GOTERM_BP_FAT	GO:0000902~cell morphogenesis	23	9.163346613545817	2.50189067523751E-8	803866, 788582, 786011, 813927, 786686, 790130, 773991, 811124, 791497, 810642, 794232, 793194, 818084, 783488, 786568, 776492, 811688, 785288, 773036, 818094, 786081, 822350, 818019	207	356	13528	4.222222222222222	3.9203858835823446E-5	2.063399309415459E-6	4.178951490407812E-5
GOTERM_BP_FAT	GO:0051129~negative regulation of cellular component organization	15	5.9760956175298805	3.352500670695527E-8	821533, 808580, 779842, 818187, 823292, 803228, 826346, 773991, 817322, 803131, 782149, 804937, 820016, 785288, 813479	207	142	13528	6.9034496836089	5.25323064463068E-5	2.626680866035791E-6	5.5997397785390035E-5
GOTERM_CC_FAT	GO:0031410~cytoplasmic vesicle	31	12.350597609561753	3.868327441887402E-8	793428, 774030, 816552, 814932, 809477, 780201, 821350, 793972, 780472, 790298, 793194, 794949, 784414, 811688, 806472, 785457, 805227, 821533, 820452, 797586, 792103, 803059, 817242, 773991, 777280, 810642, 818683, 784898, 786568, 821979, 799621	196	642	12782	3.1489764129951046	1.1179404048822228E-5	7.985330053861261E-7	5.139798271436291E-5
GOTERM_CC_FAT	GO:0043025~cell soma	16	6.374501992031872	4.107318455849069E-8	788582, 808580, 791501, 786686, 782176, 794151, 825500, 794201, 782149, 792154, 824796, 785288, 826993, 794612, 786081, 822350	196	168	12782	6.210884353741497	1.1870080120157667E-5	7.913430581929504E-7	5.4573425489756744E-5
SP_PIR_KEYWORDS	cell junction	22	8.764940239043826	4.598915309272662E-8	803866, 774030, 793428, 789608, 820452, 805804, 826016, 814932, 780201, 785642, 817242, 791573, 826291, 793972, 794201, 790298, 792857, 798030, 797650, 814693, 800847, 805227	246	399	19235	4.311286345946166	1.4440490122114014E-5	2.888114706833811E-6	6.188267702711414E-5
SP_PIR_KEYWORDS	cytoplasm	77	30.677290836653388	9.475102840767403E-8	809511, 826590, 813360, 793582, 776019, 807222, 793344, 784863, 820893, 787670, 823074, 807025, 824267, 783488, 792154, 776492, 803060, 806208, 802945, 821533, 791501, 782176, 818877, 809846, 826346, 801914, 826291, 801440, 811124, 825500, 791497, 821114, 798030, 821962, 813479, 814693, 807926, 799621, 825587, 822529, 808580, 818804, 821396, 772317, 818044, 794949, 808739, 773886, 795642, 814681,…	246	3332	19235	1.8069361891097901	2.9751381732334714E-5	4.958625091533442E-6	1.2749627068542324E-4
GOTERM_BP_FAT	GO:0010975~regulation of neuron projection development	11	4.382470119521913	9.652284518093783E-8	794232, 779842, 787961, 782149, 785288, 813479, 816325, 773036, 801440, 817322, 793972	207	70	13528	10.269703243616288	1.5123986776488518E-4	7.2024171894335964E-6	1.6122369599358422E-4
GOTERM_CC_FAT	GO:0031982~vesicle	31	12.350597609561753	9.940318366919446E-8	793428, 774030, 816552, 814932, 809477, 780201, 821350, 793972, 780472, 790298, 793194, 794949, 784414, 811688, 806472, 785457, 805227, 821533, 820452, 797586, 792103, 803059, 817242, 773991, 777280, 810642, 818683, 784898, 786568, 821979, 799621	196	670	12782	3.0173773987206824	2.8727108881243524E-5	1.7954684826682055E-6	1.3207571698536924E-4
GOTERM_CC_FAT	GO:0030136~clathrin-coated vesicle	14	5.577689243027888	1.0697279014803511E-7	774030, 793428, 820452, 816552, 814932, 780201, 809477, 817242, 793972, 790298, 794949, 818683, 786568, 785457	196	132	12782	6.916666666666666	3.091466014804034E-5	1.8185358767741633E-6	1.421333480466913E-4
GOTERM_BP_FAT	GO:0045664~regulation of neuron differentiation	14	5.577689243027888	1.1644156737199892E-7	779842, 801440, 793972, 817322, 794232, 787961, 803131, 782149, 811786, 785288, 813479, 816325, 773036, 778985	207	133	13528	6.879227053140096	1.8244730118699426E-4	8.293781366464081E-6	1.944942349618728E-4
GOTERM_CC_FAT	GO:0030135~coated vesicle	15	5.9760956175298805	1.404375907929295E-7	821533, 774030, 793428, 820452, 816552, 814932, 780201, 809477, 817242, 793972, 794949, 790298, 818683, 786568, 785457	196	159	12782	6.152291105121294	4.058564296549605E-5	2.2548011571199567E-6	1.8659755282035562E-4
GOTERM_BP_FAT	GO:0032989~cellular component morphogenesis	23	9.163346613545817	1.7110977111551104E-7	803866, 788582, 786011, 813927, 786686, 790130, 773991, 811124, 791497, 810642, 794232, 793194, 818084, 783488, 786568, 776492, 811688, 785288, 773036, 818094, 786081, 822350, 818019	207	397	13528	3.7861740834033024	2.680930909233492E-4	1.1657716148305575E-5	2.858072979505799E-4
GOTERM_BP_FAT	GO:0010769~regulation of cell morphogenesis involved in differentiation	11	4.382470119521913	2.433104219833548E-7	794232, 779842, 787961, 803131, 782149, 785288, 813479, 816325, 773036, 817322, 793972	207	77	13528	9.336093857832989	3.811948044992741E-4	1.588601872037909E-5	4.064049317853424E-4
GOTERM_BP_FAT	GO:0044057~regulation of system process	20	7.968127490039841	2.555167347899484E-7	788582, 820452, 786686, 809477, 826346, 801440, 817322, 793972, 825500, 787961, 786568, 811688, 785288, 789944, 816702, 789456, 822350, 815981, 817499, 805227	207	309	13528	4.229945437205885	4.003146272488767E-4	1.6015662729462754E-5	4.267932723345247E-4
GOTERM_CC_FAT	GO:0016023~cytoplasmic membrane-bounded vesicle	27	10.756972111553784	2.764724720675873E-7	793428, 774030, 816552, 814932, 809477, 780201, 821350, 793972, 780472, 790298, 794949, 793194, 811688, 785457, 805227, 821533, 820452, 797586, 792103, 817242, 773991, 777280, 810642, 818683, 784898, 786568, 821979	196	550	12782	3.201428571428571	7.989736349667265E-5	4.205283550495764E-6	3.6734497723678317E-4
GOTERM_CC_FAT	GO:0030054~cell junction	26	10.358565737051793	3.2558071240172414E-7	774030, 793428, 805804, 814932, 780201, 785642, 791573, 793972, 790298, 787961, 800847, 785457, 805227, 803866, 789608, 820452, 803228, 826016, 817242, 826346, 826291, 811124, 794201, 792857, 797650, 814693	196	518	12782	3.273303916161059	9.40884146056753E-5	4.704630993113135E-6	4.3259425583919153E-4
GOTERM_CC_FAT	GO:0031988~membrane-bounded vesicle	27	10.756972111553784	5.133991794570938E-7	793428, 774030, 816552, 814932, 809477, 780201, 821350, 793972, 780472, 790298, 794949, 793194, 811688, 785457, 805227, 821533, 820452, 797586, 792103, 817242, 773991, 777280, 810642, 818683, 784898, 786568, 821979	196	568	12782	3.099974849094567	1.4836139432305995E-4	7.065327467303817E-6	6.821450758365266E-4
GOTERM_CC_FAT	GO:0043232~intracellular non-membrane-bounded organelle	70	27.88844621513944	6.052803723972776E-7	826590, 814932, 793582, 776019, 793344, 793972, 804937, 783488, 824267, 792154, 803060, 806208, 802945, 818094, 806171, 794151, 809846, 811901, 826346, 801914, 780371, 826291, 801440, 811124, 825500, 794201, 796971, 798986, 773158, 798030, 813022, 813479, 814693, 825587, 808580, 791801, 823292, 787128, 818804, 809635, 772317, 794949, 808739, 773886, 799226, 795642, 814681, 779885, 800847, 818187,…	196	2596	12782	1.7584745762711866	1.7491078188236475E-4	7.951153869312222E-6	8.04225657036195E-4
GOTERM_CC_FAT	GO:0043228~non-membrane-bounded organelle	70	27.88844621513944	6.052803723972776E-7	826590, 814932, 793582, 776019, 793344, 793972, 804937, 783488, 824267, 792154, 803060, 806208, 802945, 818094, 806171, 794151, 809846, 811901, 826346, 801914, 780371, 826291, 801440, 811124, 825500, 794201, 796971, 798986, 773158, 798030, 813022, 813479, 814693, 825587, 808580, 791801, 823292, 787128, 818804, 809635, 772317, 794949, 808739, 773886, 799226, 795642, 814681, 779885, 800847, 818187,…	196	2596	12782	1.7584745762711866	1.7491078188236475E-4	7.951153869312222E-6	8.04225657036195E-4
GOTERM_BP_FAT	GO:0031344~regulation of cell projection organization	11	4.382470119521913	9.624200053152834E-7	794232, 779842, 787961, 782149, 785288, 813479, 816325, 773036, 801440, 817322, 793972	207	89	13528	8.077294685990339	0.0015069762433540523	5.8002659092837305E-5	0.0016075350368294217
GOTERM_MF_FAT	GO:0005516~calmodulin binding	13	5.179282868525896	1.5836955698397185E-6	803866, 788582, 808580, 803228, 826332, 817242, 793972, 784898, 821962, 815118, 815981, 806472, 805227	200	140	12983	6.027821428571428	6.649315010183177E-4	6.649315010183177E-4	0.0022246043244855684
GOTERM_CC_FAT	GO:0005624~membrane fraction	32	12.749003984063744	1.7691973253061218E-6	809511, 808580, 774030, 779118, 807222, 784863, 826506, 793972, 789359, 790298, 808739, 793194, 776641, 822350, 817499, 785457, 788582, 791501, 820452, 803228, 797586, 826346, 810642, 794201, 776552, 818683, 792857, 786568, 775173, 816702, 797650, 815981	196	809	12782	2.5795514744834893	5.111677885154542E-4	2.2230121572763828E-5	0.0023506853558230567
GOTERM_BP_FAT	GO:0050770~regulation of axonogenesis	9	3.5856573705179287	2.1988220035680634E-6	794232, 779842, 787961, 782149, 785288, 813479, 816325, 773036, 793972	207	57	13528	10.318840579710145	0.003439628744860479	1.2760511213438797E-4	0.0036726679385146177
GOTERM_CC_FAT	GO:0000267~cell fraction	38	15.139442231075698	2.4147121466344698E-6	809511, 779212, 808580, 774030, 779118, 791801, 807222, 784863, 826506, 793972, 789359, 820893, 790298, 808739, 793194, 776641, 817499, 822350, 785457, 788582, 791501, 820452, 810162, 803228, 797586, 826346, 791497, 810642, 794201, 776552, 792857, 818683, 786568, 775173, 785288, 816702, 797650, 815981	196	1083	12782	2.288220551378446	6.976092104175047E-4	2.9076771135283508E-5	0.003208350979577723
GOTERM_CC_FAT	GO:0044463~cell projection part	16	6.374501992031872	2.9538485833443275E-6	808580, 786686, 806171, 803059, 826291, 793972, 791497, 810642, 801492, 808739, 782149, 775173, 816702, 773036, 818094, 822350	196	234	12782	4.459096459096458	8.532992343733836E-4	3.414595706952017E-5	0.003924671360966414
GOTERM_BP_FAT	GO:0007268~synaptic transmission	18	7.171314741035857	3.124708807164249E-6	774030, 814932, 780201, 785642, 817242, 820293, 783052, 783012, 821350, 793972, 810642, 808739, 793194, 782149, 786568, 816702, 815981, 822350	207	298	13528	3.9474759264662973	0.004884458396619218	1.7485708038822434E-4	0.005219128427957909
GOTERM_CC_FAT	GO:0005626~insoluble fraction	32	12.749003984063744	3.7667666659871353E-6	809511, 808580, 774030, 779118, 807222, 784863, 826506, 793972, 789359, 790298, 808739, 793194, 776641, 822350, 817499, 785457, 788582, 791501, 820452, 803228, 797586, 826346, 810642, 794201, 776552, 818683, 792857, 786568, 775173, 816702, 797650, 815981	196	839	12782	2.487314830580623	0.0010880053092910957	4.186826260477172E-5	0.005004741106773292
GOTERM_BP_FAT	GO:0048167~regulation of synaptic plasticity	9	3.5856573705179287	5.37640728194798E-6	788582, 820452, 809477, 785288, 789456, 801440, 817322, 793972, 805227	207	64	13528	9.190217391304348	0.008389463239530048	2.904699729617821E-4	0.008979929247376894
GOTERM_CC_FAT	GO:0035253~ciliary rootlet	5	1.9920318725099602	6.2341052667212735E-6	810642, 808739, 806171, 803059, 818094	196	9	12782	36.230158730158735	0.0018000400191577892	6.672599734947049E-5	0.008282862395292412
GOTERM_BP_FAT	GO:0019226~transmission of nerve impulse	19	7.569721115537849	6.786341472291804E-6	774030, 814932, 780201, 785642, 817242, 820293, 783052, 783012, 821350, 793972, 810642, 808739, 793194, 782149, 786568, 816702, 802945, 815981, 822350	207	350	13528	3.547715665976536	0.010577889613760494	3.5441162039051566E-4	0.011334742413893206
SP_PIR_KEYWORDS	differentiation	20	7.968127490039841	7.506551532003074E-6	803866, 821455, 786011, 813927, 826291, 818231, 801440, 793935, 781627, 794949, 818683, 816825, 824267, 773979, 802945, 816325, 773036, 772618, 785457, 778985	246	460	19235	3.399611170024744	0.002354290328921982	3.3666703318679936E-4	0.010100293006864991
GOTERM_CC_FAT	GO:0048471~perinuclear region of cytoplasm	17	6.772908366533864	8.631466614543271E-6	826590, 802109, 810162, 803055, 773991, 826346, 784863, 825500, 810642, 808739, 823074, 792857, 818683, 824796, 798030, 785288, 814693	196	288	12782	3.849454365079365	0.0024913959260164376	8.908548226849167E-5	0.011467916283502966
GOTERM_MF_FAT	GO:0008092~cytoskeletal protein binding	23	9.163346613545817	9.645446609510492E-6	821533, 782176, 818187, 810162, 803228, 814932, 794151, 776019, 801914, 826291, 793344, 801440, 817322, 790944, 791497, 790191, 818084, 824267, 804937, 785288, 813479, 806208, 813022	200	504	12983	2.9623908730158734	0.004042912448536828	0.002023503507490809	0.013548168110533165
GOTERM_CC_FAT	GO:0030665~clathrin coated vesicle membrane	8	3.187250996015936	1.47003511294316E-5	774030, 790298, 820452, 814932, 786568, 809477, 780201, 817242	196	53	12782	9.84366576819407	0.004239420879536437	1.4648694915941896E-4	0.019530413363122445
SP_PIR_KEYWORDS	acetylation	59	23.50597609561753	1.6204054902017512E-5	826590, 776019, 816083, 820893, 784244, 790298, 787670, 783488, 824267, 803060, 781466, 794151, 809846, 801914, 801440, 817322, 778811, 796971, 813022, 813479, 807926, 815118, 803178, 825587, 791801, 823292, 816552, 818804, 809635, 775962, 772317, 808739, 777822, 806915, 811786, 800847, 775646, 818187, 803228, 802798, 817242, 800760, 777280, 778328, 794232, 805217, 792857, 790191, 815629, 782149,…	246	2635	19235	1.7507674981873156	0.005075191935373979	6.358120936952316E-4	0.021801866901882683
GOTERM_BP_FAT	GO:0030900~forebrain development	12	4.780876494023905	2.078840823328942E-5	810642, 813927, 786011, 783488, 809477, 800532, 807222, 793972, 791497, 772279, 817499, 793585	207	152	13528	5.159420289855072	0.03205089861511412	0.0010502794990947528	0.03471757951780674
GOTERM_CC_FAT	GO:0030672~synaptic vesicle membrane	6	2.3904382470119523	2.1125944052552564E-5	774030, 820452, 814932, 809477, 780201, 817242	196	23	12782	17.012422360248447	0.006086861862213855	2.0349470291847194E-4	0.028066141393834343
SP_PIR_KEYWORDS	calmodulin-binding	10	3.9840637450199203	2.3332332865806255E-5	803866, 788582, 808580, 803228, 784898, 826332, 821962, 815981, 815118, 805227	246	120	19235	6.515921409214092	0.007299665068096317	8.137174180117279E-4	0.031391268222680235
GOTERM_CC_FAT	GO:0044433~cytoplasmic vesicle part	13	5.179282868525896	2.93764407949139E-5	774030, 820452, 814932, 780201, 809477, 817242, 773991, 777280, 810642, 790298, 784898, 786568, 805227	196	187	12782	4.533613445378152	0.008453978528689676	2.738307625467229E-4	0.03902507510913367
SP_PIR_KEYWORDS	brain	6	2.3904382470119523	2.9769268982866284E-5	794232, 779842, 816552, 813022, 818019, 822350	246	29	19235	16.177460050462575	0.009304135762745691	9.343321994230713E-4	0.04004990208091863
GOTERM_BP_FAT	GO:0022604~regulation of cell morphogenesis	11	4.382470119521913	3.1364618388023534E-5	794232, 779842, 787961, 803131, 782149, 785288, 813479, 816325, 773036, 817322, 793972	207	131	13528	5.48762768742855	0.047960856381661254	0.0015347313369388216	0.05237597830747287
GOTERM_BP_FAT	GO:0006836~neurotransmitter transport	9	3.5856573705179287	3.7420219724384945E-5	774030, 775646, 814932, 786568, 780201, 817242, 816702, 783012, 822350	207	83	13528	7.086432687270822	0.056952457551474045	0.0017753489110006182	0.06248529518848578
SP_PIR_KEYWORDS	membrane trafficking	5	1.9920318725099602	4.143952480690703E-5	775646, 820452, 786568, 793582, 817242	246	16	19235	24.434705284552845	0.012927986695863924	0.0011822351907473383	0.05574635694451935
GOTERM_CC_FAT	GO:0030659~cytoplasmic vesicle membrane	11	4.382470119521913	5.251209541787676E-5	774030, 790298, 820452, 814932, 784898, 786568, 809477, 780201, 817242, 777280, 805227	196	139	12782	5.160842754367934	0.015061812958124032	4.741498695113311E-4	0.06974967624006068
GOTERM_BP_FAT	GO:0043254~regulation of protein complex assembly	9	3.5856573705179287	6.715013292429321E-5	786686, 818187, 810162, 803228, 811688, 785288, 773991, 826346, 813479	207	90	13528	6.535265700483092	0.09988054020625059	0.003090150665654101	0.11210294026076095
GOTERM_BP_FAT	GO:0010970~microtubule-based transport	6	2.3904382470119523	6.877791565148017E-5	794232, 810642, 806171, 803059, 826346, 786081	207	29	13528	13.521239380309845	0.1021737368392448	0.00307465497340631	0.11481895427146727
GOTERM_BP_FAT	GO:0031114~regulation of microtubule depolymerization	5	1.9920318725099602	8.233484383569189E-5	808580, 804937, 785288, 820016, 813479	207	16	13528	20.42270531400966	0.12104714007936046	0.0035775854686490582	0.13743647954467253
GOTERM_BP_FAT	GO:0007026~negative regulation of microtubule depolymerization	5	1.9920318725099602	8.233484383569189E-5	808580, 804937, 785288, 820016, 813479	207	16	13528	20.42270531400966	0.12104714007936046	0.0035775854686490582	0.13743647954467253
SP_PIR_KEYWORDS	postsynaptic cell membrane	9	3.5856573705179287	8.279734471674296E-5	794201, 789608, 826016, 785642, 798030, 791573, 793972, 814693, 800847	246	110	19235	6.397450110864745	0.025664367295074042	0.0021642747891338354	0.11135411746766577
GOTERM_BP_FAT	GO:0010721~negative regulation of cell development	7	2.788844621513944	8.347744705105053E-5	779842, 816552, 803131, 782149, 800532, 817322, 793585	207	48	13528	9.530595813204508	0.12261959158822655	0.003529287632602074	0.1393425067800158
GOTERM_BP_FAT	GO:0051258~protein polymerization	7	2.788844621513944	9.393053755411594E-5	794232, 799226, 810162, 811901, 806208, 800760, 801263	207	49	13528	9.336093857832987	0.13687526820721096	0.003866088036539761	0.15677818428404544
GOTERM_CC_FAT	GO:0012506~vesicle membrane	11	4.382470119521913	1.0544473063272305E-4	774030, 790298, 820452, 814932, 784898, 786568, 809477, 780201, 817242, 777280, 805227	196	151	12782	4.750709555345317	0.030015448501970132	9.230626214812299E-4	0.14001240550614025
GOTERM_BP_FAT	GO:0031111~negative regulation of microtubule polymerization or depolymerization	5	1.9920318725099602	1.0638905075741033E-4	808580, 804937, 785288, 820016, 813479	207	17	13528	19.22136970730321	0.1535638523911269	0.004265760591402712	0.1775551536915887
GOTERM_BP_FAT	GO:0007416~synaptogenesis	6	2.3904382470119523	1.1238069399058923E-4	810642, 804949, 787961, 785288, 826993, 785457	207	32	13528	12.253623188405797	0.16147463134931073	0.004393083140238785	0.18754592479413024
GOTERM_CC_FAT	GO:0030662~coated vesicle membrane	8	3.187250996015936	1.2017315322092444E-4	774030, 790298, 820452, 814932, 786568, 809477, 780201, 817242	196	73	12782	7.1467710371819955	0.03413589069010836	0.0010210115966372557	0.15955477357051384
GOTERM_BP_FAT	GO:0030705~cytoskeleton-dependent intracellular transport	7	2.788844621513944	1.3166345759541324E-4	794232, 810642, 798986, 806171, 803059, 826346, 786081	207	52	13528	8.797473058342623	0.18643562446764927	0.005019802891389924	0.21969260637706434
GOTERM_BP_FAT	GO:0008088~axon cargo transport	5	1.9920318725099602	1.3516103802153394E-4	794232, 810642, 806171, 803059, 786081	207	18	13528	18.153515834675254	0.19088292868046008	0.005030439537526354	0.2255224498046382
GOTERM_CC_FAT	GO:0005871~kinesin complex	5	1.9920318725099602	1.3592307934893926E-4	808739, 806171, 803059, 818094, 795891	196	18	12782	18.115079365079367	0.038522812153429786	0.0011217828970018218	0.18044860783634764
GOTERM_BP_FAT	GO:0051494~negative regulation of cytoskeleton organization	7	2.788844621513944	1.805145644655739E-4	808580, 818187, 803228, 804937, 785288, 820016, 813479	207	55	13528	8.317610891523934	0.24639871934305624	0.006557286925911177	0.3010897052417971
SP_PIR_KEYWORDS	nucleotide-binding	40	15.936254980079681	1.9168508962157265E-4	779212, 783390, 793582, 787128, 821350, 809635, 775962, 772317, 816083, 808739, 823074, 799226, 783488, 818094, 817499, 805227, 788582, 813927, 803092, 792103, 809846, 811901, 826346, 804876, 800760, 801263, 811124, 810262, 805217, 784898, 786568, 821962, 816702, 794612, 797650, 811342, 821979, 795891, 772279, 825587	246	1686	19235	1.8550665933705601	0.058418986721194055	0.00461967230214233	0.2576224723357057
SP_PIR_KEYWORDS	cytoskeleton	21	8.366533864541832	1.977173312762298E-4	826590, 808580, 818187, 810162, 803228, 776019, 793582, 809846, 826291, 825500, 790191, 814681, 815629, 792154, 779885, 803060, 813479, 806208, 797650, 814693, 825587	246	636	19235	2.581780181009358	0.06020111646566706	0.004425135841559014	0.26571975294795713
GOTERM_BP_FAT	GO:0048168~regulation of neuronal synaptic plasticity	6	2.3904382470119523	2.0024264706483774E-4	820452, 809477, 789456, 801440, 793972, 805227	207	36	13528	10.892109500805152	0.2693433643347314	0.0071067099676127565	0.3339434968566257
SP_PIR_KEYWORDS	GTP binding	7	2.788844621513944	2.0939819824295747E-4	823074, 799226, 786568, 793582, 801263, 795891, 817499	246	67	19235	8.169214901104235	0.063642489045727	0.004374266191988108	0.28139764310599613
GOTERM_BP_FAT	GO:0010639~negative regulation of organelle organization	8	3.187250996015936	2.4808039390829283E-4	808580, 823292, 818187, 803228, 804937, 785288, 820016, 813479	207	82	13528	6.3758689760810645	0.32212352971549374	0.008602566666446654	0.4135669308957146
SP_PIR_KEYWORDS	motor protein	9	3.5856573705179287	2.9290244890763355E-4	808739, 798986, 806171, 793582, 803059, 801914, 818094, 772317, 795891	246	132	19235	5.331208425720621	0.08788102366361017	0.0057325583778286004	0.39340940483876263
GOTERM_CC_FAT	GO:0044459~plasma membrane part	54	21.51394422310757	3.169699139342337E-4	779212, 774030, 805804, 814932, 784863, 793972, 789359, 790298, 787961, 805227, 803866, 788582, 795440, 826016, 820272, 826346, 826291, 811124, 791497, 794201, 776552, 818683, 816702, 813479, 774998, 807926, 814693, 799621, 818019, 793428, 790130, 780201, 785642, 791573, 822350, 800847, 785457, 789608, 821455, 813927, 820452, 803228, 817242, 800760, 777280, 778328, 810642, 792857, 786568, 782149,…	196	2203	12782	1.5985344659879384	0.08754711350785438	0.0025417317076373847	0.42033492832515007
GOTERM_BP_FAT	GO:0050808~synapse organization	7	2.788844621513944	3.205503601119902E-4	810642, 804949, 788582, 787961, 785288, 826993, 785457	207	61	13528	7.499485230062564	0.394912944620613	0.010861946596513183	0.534075496545916
GOTERM_BP_FAT	GO:0044087~regulation of cellular component biogenesis	10	3.9840637450199203	3.2207202735789765E-4	786686, 818187, 810162, 803228, 811688, 785288, 773991, 826346, 813479, 793972	207	142	13528	4.6022997890726	0.3963544898607462	0.010682282833834655	0.53660437029589
GOTERM_MF_FAT	GO:0003774~motor activity	10	3.9840637450199203	3.3647527305749933E-4	808739, 798986, 806171, 793582, 803059, 803060, 801914, 818094, 772317, 795891	200	142	12983	4.571478873239436	0.13180887224674587	0.04602180586782523	0.4716129031849481
GOTERM_BP_FAT	GO:0043242~negative regulation of protein complex disassembly	6	2.3904382470119523	3.742420361621753E-4	808580, 803228, 804937, 785288, 820016, 813479	207	41	13528	9.563803464121598	0.4437553329042446	0.012145372136244892	0.6232696679014715
KEGG_PATHWAY	hsa04114:Oocyte meiosis	9	3.5856573705179287	4.133839653083644E-4	805217, 791801, 784898, 776019, 779885, 817322, 815981, 820893, 805227	85	110	5085	4.894652406417112	0.03652838212752085	0.03652838212752085	0.4487927290623528
GOTERM_BP_FAT	GO:0000226~microtubule cytoskeleton organization	10	3.9840637450199203	4.1571578652976925E-4	794232, 808580, 793194, 810162, 824267, 785288, 826346, 813479, 803060, 772317	207	147	13528	4.445758979920471	0.4787690634994678	0.013209168279534889	0.6921155855639238
GOTERM_BP_FAT	GO:0001764~neuron migration	7	2.788844621513944	4.167771436759787E-4	813927, 786011, 786686, 790130, 783488, 776492, 826993	207	64	13528	7.147946859903381	0.47963558689410757	0.012979547983075435	0.6938768368596415
SP_PIR_KEYWORDS	developmental protein	23	9.163346613545817	4.1974973997845413E-4	803866, 786011, 821455, 813927, 800532, 826291, 818231, 801440, 793935, 818044, 794949, 818683, 816825, 824267, 794767, 773979, 802945, 816325, 773036, 772618, 785457, 782923, 793585	246	779	19235	2.3085934646252753	0.12350921484241695	0.007724662484008826	0.5633382631372252
SP_PIR_KEYWORDS	nucleotide binding	8	3.187250996015936	4.416135171687754E-4	823074, 808739, 793194, 786568, 793582, 772317, 795891, 817499	246	107	19235	5.846060329762177	0.129508489219742	0.00767579347381564	0.5926005799093415
UP_SEQ_FEATURE	nucleotide phosphate-binding region:GTP	13	5.179282868525896	4.4783385574466243E-4	792103, 793582, 811901, 800760, 801263, 799226, 823074, 786568, 794612, 797650, 811342, 817499, 825587	246	295	19113	3.4238528317486567	0.3233482839563214	0.3233482839563214	0.6929509228418618
UP_SEQ_FEATURE	repeat:Tau/MAP 1	3	1.1952191235059761	4.867938155960425E-4	808580, 820016, 813479	246	3	19113	77.69512195121952	0.34596051771785974	0.19127292472544222	0.7530222971181555
UP_SEQ_FEATURE	repeat:Tau/MAP 3	3	1.1952191235059761	4.867938155960425E-4	808580, 820016, 813479	246	3	19113	77.69512195121952	0.34596051771785974	0.19127292472544222	0.7530222971181555
UP_SEQ_FEATURE	repeat:Tau/MAP 2	3	1.1952191235059761	4.867938155960425E-4	808580, 820016, 813479	246	3	19113	77.69512195121952	0.34596051771785974	0.19127292472544222	0.7530222971181555
GOTERM_BP_FAT	GO:0050772~positive regulation of axonogenesis	5	1.9920318725099602	5.139959937622456E-4	794232, 785288, 813479, 816325, 773036	207	25	13528	13.070531400966184	0.5531975764315653	0.015672723314705705	0.8550805433074071
GOTERM_BP_FAT	GO:0001505~regulation of neurotransmitter levels	7	2.788844621513944	5.341971584978322E-4	774030, 814932, 786568, 780201, 817242, 816702, 822350	207	67	13528	6.827889537818156	0.5671268767247563	0.015973180930324515	0.8885462751401785
INTERPRO	IPR001084:Tubulin-binding Tau protein	3	1.1952191235059761	5.641979840832899E-4	808580, 820016, 813479	231	3	16659	72.11688311688312	0.26019359860767954	0.26019359860767954	0.8168582211365516
GOTERM_BP_FAT	GO:0050768~negative regulation of neurogenesis	6	2.3904382470119523	5.80805274938516E-4	779842, 816552, 782149, 800532, 817322, 793585	207	45	13528	8.713687600644123	0.5976312289738853	0.017030414138329952	0.9657178813892608
UP_SEQ_FEATURE	region of interest:Calmodulin-binding	6	2.3904382470119523	6.855416299773912E-4	808580, 784898, 826332, 821962, 815981, 805227	246	55	19113	8.475831485587584	0.45008815795306456	0.18072250730579442	1.0589377998936889
GOTERM_BP_FAT	GO:0008542~visual learning	5	1.9920318725099602	6.96319038065888E-4	810642, 776492, 816702, 826506, 793972	207	27	13528	12.102343889783503	0.6642914805184228	0.020010268203145887	1.156736902855171
SP_PIR_KEYWORDS	Synaptosome	5	1.9920318725099602	6.977191239945736E-4	794201, 774030, 790298, 792857, 820452	246	32	19235	12.217352642276422	0.19680701988858906	0.011468480859003871	0.9347773710856377
SP_PIR_KEYWORDS	P-loop	8	3.187250996015936	7.170320710177107E-4	823074, 808739, 793194, 786568, 793582, 772317, 795891, 817499	246	116	19235	5.392486683487525	0.20166648328481263	0.011198268734528893	0.9605366928089332
GOTERM_BP_FAT	GO:0043062~extracellular structure organization	10	3.9840637450199203	8.85209309002008E-4	810642, 804949, 788582, 787961, 776492, 785288, 807222, 826993, 772279, 785457	207	163	13528	4.009365460419074	0.750360473800188	0.024915931126229363	1.468348660958374
KEGG_PATHWAY	hsa04722:Neurotrophin signaling pathway	9	3.5856573705179287	9.212111013390851E-4	805217, 813360, 818683, 784898, 774169, 776019, 817322, 820893, 805227	85	124	5085	4.342030360531309	0.0796002670209105	0.04062534274711549	0.9976143791202374
GOTERM_BP_FAT	GO:0032535~regulation of cellular component size	13	5.179282868525896	9.22066280147272E-4	788582, 813927, 791801, 818187, 803228, 826291, 810642, 794232, 773886, 790191, 776492, 785288, 813479	207	271	13528	3.134998306504804	0.7643822304080895	0.025482978214588003	1.5290437171049387
GOTERM_BP_FAT	GO:0007155~cell adhesion	23	9.163346613545817	0.001013316620092615	779842, 789608, 790130, 805804, 772229, 809477, 786634, 784215, 783052, 807222, 800018, 789359, 810642, 792857, 787961, 818084, 789944, 811688, 774998, 773036, 818954, 817489, 785457	207	700	13528	2.1473015873015875	0.795803434698864	0.027486616853569013	1.6791610890183994
GOTERM_BP_FAT	GO:0022610~biological adhesion	23	9.163346613545817	0.0010322304243528813	779842, 789608, 790130, 805804, 772229, 809477, 786634, 784215, 783052, 807222, 800018, 789359, 810642, 792857, 787961, 818084, 789944, 811688, 774998, 773036, 818954, 817489, 785457	207	701	13528	2.1442383896021555	0.8017726092019887	0.027516744737628107	1.7102495551734376
GOTERM_BP_FAT	GO:0043244~regulation of protein complex disassembly	6	2.3904382470119523	0.0010372933983757437	808580, 803228, 804937, 785288, 820016, 813479	207	51	13528	7.688547882921284	0.8033406760180462	0.02718768441730257	1.7185699562246914
GOTERM_BP_FAT	GO:0007010~cytoskeleton organization	17	6.772908366533864	0.0010497960424955054	821533, 808580, 818187, 810162, 826346, 826291, 801440, 772317, 794232, 793194, 790191, 824267, 785288, 813479, 806208, 803060, 776641	207	436	13528	2.5481540575278108	0.807160005233093	0.027058745839106058	1.7391137417165026
GOTERM_CC_FAT	GO:0045211~postsynaptic membrane	9	3.5856573705179287	0.001079824672273349	794201, 789608, 826016, 785642, 791573, 800018, 793972, 814693, 800847	196	135	12782	4.347619047619047	0.2681926200251281	0.008403356034474174	1.425270533923162
SP_PIR_KEYWORDS	cell adhesion	15	5.9760956175298805	0.0010866897163841513	789608, 779842, 790130, 805804, 772229, 784215, 807222, 800018, 810642, 787961, 792857, 774998, 818954, 817489, 785457	246	422	19235	2.7793029707548262	0.2892297983222829	0.016125994786238218	1.4523870551906737
SP_PIR_KEYWORDS	gtp-binding	13	5.179282868525896	0.0010975075107655336	792103, 793582, 811901, 800760, 801263, 799226, 823074, 786568, 794612, 797650, 811342, 817499, 825587	246	329	19235	3.0896162305088097	0.2916426683792289	0.015550844848180811	1.4667466288564524
INTERPRO	IPR000956:Stathmin	3	1.1952191235059761	0.0011181104167118088	824267, 784863, 782723	231	4	16659	54.087662337662344	0.44976235220478755	0.25821994648331736	1.6127765528824223
GOTERM_BP_FAT	GO:0048488~synaptic vesicle endocytosis	4	1.593625498007968	0.001119072567869374	794949, 820452, 786568, 811688	207	14	13528	18.672187715665974	0.8270181566763977	0.028353690987451774	1.8528726885936098
UP_SEQ_FEATURE	calcium-binding region:3	5	1.9920318725099602	0.0011242942626752477	776019, 798030, 776432, 814693, 799621	246	36	19113	10.790989159891598	0.6250400770556184	0.21747861879526043	1.7311514967768282
GOTERM_MF_FAT	GO:0019899~enzyme binding	19	7.569721115537849	0.0011468475778641039	779212, 782176, 823565, 826346, 826291, 817322, 791497, 780472, 794201, 794232, 794949, 787961, 818084, 818683, 815629, 783488, 811786, 813479, 811342	200	523	12983	2.3582887189292543	0.38242354138652	0.11351236318829849	1.5989868946128527
GOTERM_MF_FAT	GO:0003777~microtubule motor activity	7	2.788844621513944	0.0011553110586304928	808739, 806171, 803059, 801914, 818094, 772317, 795891	200	77	12983	5.901363636363636	0.38461744066203785	0.09253676982057535	1.6106982859541374
GOTERM_BP_FAT	GO:0031110~regulation of microtubule polymerization or depolymerization	5	1.9920318725099602	0.0011904544021808373	808580, 804937, 785288, 820016, 813479	207	31	13528	10.540751129811438	0.8453442024071413	0.029657035434369594	1.9699592366114627
GOTERM_BP_FAT	GO:0007632~visual behavior	5	1.9920318725099602	0.0011904544021808373	810642, 776492, 816702, 826506, 793972	207	31	13528	10.540751129811438	0.8453442024071413	0.029657035434369594	1.9699592366114627
GOTERM_MF_FAT	GO:0019905~syntaxin binding	5	1.9920318725099602	0.0012184850663866265	775646, 820452, 811688, 817242, 783012	200	31	12983	10.470161290322581	0.40074961884648386	0.08180543061889656	1.6980748024130965
GOTERM_BP_FAT	GO:0009416~response to light stimulus	9	3.5856573705179287	0.0012353435278929647	810642, 813140, 776492, 816702, 800760, 826506, 793972, 811124, 822350	207	138	13528	4.2621298046628855	0.8558614043552762	0.03027787136613791	2.0435229239432307
GOTERM_BP_FAT	GO:0007411~axon guidance	8	3.187250996015936	0.0012364173763388863	810642, 803866, 786011, 818084, 776492, 773036, 818094, 791497	207	107	13528	4.886179962978012	0.856104044996424	0.029837443120351526	2.045282096357004
GOTERM_BP_FAT	GO:0016192~vesicle-mediated transport	20	7.968127490039841	0.0012900114530117154	821533, 775646, 820452, 813927, 792103, 793582, 809846, 783012, 807222, 777280, 791497, 810642, 794949, 790298, 823074, 818683, 786568, 811688, 826993, 776641	207	576	13528	2.2691894793344067	0.8677092219031319	0.030640054820250118	2.1330418858704236
UP_SEQ_FEATURE	domain:EF-hand 3	7	2.788844621513944	0.0013269704937264304	798986, 803228, 776019, 798030, 776432, 814693, 799621	246	94	19113	5.785806953814219	0.6858506223761238	0.20671865627801278	2.0402271587232956
GOTERM_BP_FAT	GO:0008344~adult locomotory behavior	6	2.3904382470119523	0.0013460022473440326	810642, 793194, 816702, 793972, 786081, 825500	207	54	13528	7.261406333870102	0.8788355155468428	0.03147296579324754	2.224647323346851
GOTERM_CC_FAT	GO:0030426~growth cone	6	2.3904382470119523	0.0013543257781337846	816825, 776492, 785288, 813479, 803060, 784863	196	54	12782	7.246031746031745	0.3240697786229968	0.010254050080958699	1.7845801308636777
GOTERM_CC_FAT	GO:0060198~clathrin sculpted vesicle	3	1.1952191235059761	0.0013615706781364872	790298, 786568, 817242	196	4	12782	48.910714285714285	0.32548546501208864	0.010045664753008277	1.794046953487738
GOTERM_CC_FAT	GO:0030427~site of polarized growth	6	2.3904382470119523	0.001471583810485536	816825, 776492, 785288, 813479, 803060, 784863	196	55	12782	7.114285714285715	0.3466229809886624	0.010583618969315922	1.9376961227726919
GOTERM_MF_FAT	GO:0008022~protein C-terminus binding	9	3.5856573705179287	0.0014734794182154497	794232, 779212, 788582, 794949, 783488, 779885, 809635, 814629, 785457	200	141	12983	4.143510638297872	0.4616884212278999	0.08467305756751209	2.050027643300556
SP_PIR_KEYWORDS	calcium	22	8.764940239043826	0.001495997014407448	788582, 793428, 789608, 820452, 805804, 826332, 803228, 776019, 817242, 783052, 792300, 776432, 785820, 793972, 800018, 804949, 787961, 798030, 826993, 814693, 818954, 799621	246	803	19235	2.142220737275866	0.37505696691043455	0.020231444922701347	1.9943550445305713
GOTERM_MF_FAT	GO:0003924~GTPase activity	11	4.382470119521913	0.0015432890923933597	823074, 799226, 786568, 792103, 793582, 811901, 794612, 800760, 811342, 801263, 817499	200	211	12983	3.3841943127962084	0.4772657653717106	0.0778849337037042	2.1461773193274136
GOTERM_BP_FAT	GO:0007049~cell cycle	24	9.56175298804781	0.0016887191791350514	826590, 794151, 802798, 776019, 811586, 826291, 800760, 801263, 772317, 810642, 773886, 799226, 805217, 814681, 815629, 784898, 824267, 776492, 803060, 797650, 782002, 815981, 805227, 825587	207	776	13528	2.0212161960256987	0.9292398886524483	0.038758163979574434	2.7836053283827433
GOTERM_MF_FAT	GO:0019900~kinase binding	10	3.9840637450199203	0.0017580139590952983	794201, 779212, 818084, 787961, 782176, 783488, 811786, 826346, 811342, 791497	200	179	12983	3.6265363128491623	0.5224162077186896	0.07883200130967094	2.4413711480219313
GOTERM_MF_FAT	GO:0005198~structural molecule activity	21	8.366533864541832	0.0017596645086946322	826590, 808580, 782176, 803228, 794151, 811901, 786634, 780371, 800760, 801263, 791497, 794232, 799226, 798986, 773158, 795642, 782149, 804937, 785288, 820016, 813479	200	634	12983	2.150181388012618	0.5227477517292758	0.07130138408690534	2.4436370405779395
GOTERM_CC_FAT	GO:0005886~plasma membrane	78	31.07569721115538	0.0017627479607169678	779212, 774030, 813360, 805804, 814932, 776019, 807222, 784863, 793972, 789359, 790298, 787961, 776492, 826993, 802945, 818954, 776641, 805227, 803866, 788582, 791501, 795440, 795209, 826016, 820272, 826346, 801914, 826291, 800018, 811124, 791497, 794201, 776552, 818683, 816702, 774998, 813479, 807926, 814693, 818019, 799621, 782320, 793428, 779842, 790130, 780201, 785642, 791573, 784215, 780472,…	196	3777	12782	1.3467604674912064	0.39943457409237804	0.012359177771538166	2.316945329329856
GOTERM_BP_FAT	GO:0033043~regulation of organelle organization	11	4.382470119521913	0.001818270558277638	808580, 814681, 790191, 823292, 818187, 803228, 786568, 804937, 785288, 820016, 813479	207	217	13528	3.3128074979407383	0.9422610589300626	0.04107132390098567	2.994115076423054
PIR_SUPERFAMILY	PIRSF002285:Stathmin	3	1.1952191235059761	0.0018807396111205539	824267, 784863, 782723	134	4	7396	41.395522388059696	0.238879821109786	0.238879821109786	2.210052470503121
PIR_SUPERFAMILY	PIRSF002285:Op18/stathmin	3	1.1952191235059761	0.0018807396111205539	824267, 784863, 782723	134	4	7396	41.395522388059696	0.238879821109786	0.238879821109786	2.210052470503121
GOTERM_BP_FAT	GO:0016358~dendrite development	5	1.9920318725099602	0.001889204503854869	810642, 808580, 813927, 785288, 826291	207	35	13528	9.336093857832989	0.9483457792976205	0.042035623048093496	3.109194947969862
GOTERM_MF_FAT	GO:0019901~protein kinase binding	9	3.5856573705179287	0.001918891253062384	794201, 818084, 787961, 782176, 783488, 811786, 826346, 811342, 791497	200	147	12983	3.974387755102041	0.5536753009488964	0.07071252505968773	2.6619955960083597
SP_PIR_KEYWORDS	alternative splicing	119	47.410358565737056	0.0019270181181677986	826590, 779212, 823565, 814932, 793582, 793972, 794383, 823178, 776492, 802945, 818954, 818094, 805227, 788582, 795440, 826016, 811575, 804876, 801440, 782723, 796971, 773158, 784898, 803131, 821962, 774998, 772618, 818019, 815981, 825587, 780201, 784215, 821350, 780472, 818044, 794949, 795642, 814681, 785693, 797380, 789944, 774989, 817499, 813927, 803059, 818231, 792857, 790191, 813140, 782149,…	246	7488	19235	1.2426196277187131	0.4542899251865975	0.02492037382686485	2.5620910219592674
GOTERM_BP_FAT	GO:0030534~adult behavior	7	2.788844621513944	0.0019826763417877466	810642, 793194, 820293, 816702, 793972, 786081, 825500	207	86	13528	5.319402314346702	0.9553962725106986	0.04345522847110461	3.2606432390114515
GOTERM_BP_FAT	GO:0050769~positive regulation of neurogenesis	6	2.3904382470119523	0.002004102603370044	794232, 785288, 813479, 816325, 773036, 809635	207	59	13528	6.646032915745518	0.9568718714852129	0.043309907908926304	3.295327895708866
GOTERM_BP_FAT	GO:0010324~membrane invagination	11	4.382470119521913	0.002013320391206958	810642, 821533, 794949, 820452, 818683, 786568, 793582, 811688, 807222, 826993, 776641	207	220	13528	3.267632850241546	0.9574915843478354	0.042913830302532374	3.310245978093407
GOTERM_BP_FAT	GO:0006897~endocytosis	11	4.382470119521913	0.002013320391206958	810642, 821533, 794949, 820452, 818683, 786568, 793582, 811688, 807222, 826993, 776641	207	220	13528	3.267632850241546	0.9574915843478354	0.042913830302532374	3.310245978093407
GOTERM_BP_FAT	GO:0007267~cell-cell signaling	20	7.968127490039841	0.002057286583107355	774030, 821455, 814932, 780201, 785642, 817242, 820293, 783052, 783012, 821350, 793972, 810642, 808739, 793194, 782149, 786568, 816702, 807926, 815981, 822350	207	600	13528	2.1784219001610303	0.9603271711833519	0.04324381972777036	3.3813711669620106
GOTERM_BP_FAT	GO:0007610~behavior	17	6.772908366533864	0.0022242158818409985	788582, 786686, 803055, 820293, 826346, 826506, 775962, 793972, 825500, 810642, 793194, 776492, 816702, 773036, 786081, 817499, 822350	207	469	13528	2.3688596355695646	0.9694755758865767	0.046057356465010524	3.6509691393823207
GOTERM_BP_FAT	GO:0016188~synaptic vesicle maturation	3	1.1952191235059761	0.002238904977807394	820452, 786568, 811688	207	5	13528	39.21159420289855	0.9701716924666388	0.045750997093648826	3.674658773172512
SP_PIR_KEYWORDS	Alzheimer's disease	3	1.1952191235059761	0.002343223845954286	810642, 816552, 813479	246	6	19235	39.09552845528455	0.5212782156080278	0.029035553832674643	3.107421701657054
UP_SEQ_FEATURE	region of interest:Coil 2A	3	1.1952191235059761	0.0023727209902628683	794232, 795642, 780371	246	6	19113	38.84756097560976	0.8739997248218903	0.2919532794677526	3.6205669424945297
UP_SEQ_FEATURE	region of interest:Coil 2B	3	1.1952191235059761	0.0023727209902628683	794232, 795642, 780371	246	6	19113	38.84756097560976	0.8739997248218903	0.2919532794677526	3.6205669424945297
GOTERM_MF_FAT	GO:0000149~SNARE binding	5	1.9920318725099602	0.002380987358593697	775646, 820452, 811688, 817242, 783012	200	37	12983	8.772297297297298	0.6325643563142169	0.08004812912509451	3.293132004477317
GOTERM_BP_FAT	GO:0050905~neuromuscular process	6	2.3904382470119523	0.002497003455327877	794232, 810642, 788582, 793972, 786081, 822350	207	62	13528	6.324450677886864	0.9801131725770781	0.050242560672612346	4.090011128512483
GOTERM_BP_FAT	GO:0006928~cell motion	17	6.772908366533864	0.0025002723758167675	803866, 813927, 786011, 786686, 790130, 820293, 826506, 791497, 810642, 787961, 818084, 783488, 776492, 806208, 826993, 773036, 818094	207	475	13528	2.338937198067633	0.9802150342342875	0.04966990114742287	4.095260918151411
GOTERM_CC_FAT	GO:0043197~dendritic spine	5	1.9920318725099602	0.0025843599973210223	801492, 816702, 826291, 793972, 822350	196	38	12782	8.580827067669173	0.5266152559138906	0.01764828849660416	3.379816108031697
GOTERM_MF_FAT	GO:0032555~purine ribonucleotide binding	44	17.52988047808765	0.0025854040032059463	779212, 783390, 823565, 814932, 780201, 793582, 787128, 821350, 809635, 775962, 772317, 816083, 808739, 823074, 799226, 783488, 818094, 806472, 817499, 805227, 788582, 813927, 803092, 792103, 809846, 811901, 826346, 804876, 800760, 801263, 811124, 810262, 805217, 784898, 786568, 821962, 816702, 794612, 797650, 811342, 821979, 795891, 772279, 825587	200	1836	12983	1.5556971677559912	0.6628663404512636	0.08023456267502849	3.571112283190636
GOTERM_MF_FAT	GO:0032553~ribonucleotide binding	44	17.52988047808765	0.0025854040032059463	779212, 783390, 823565, 814932, 780201, 793582, 787128, 821350, 809635, 775962, 772317, 816083, 808739, 823074, 799226, 783488, 818094, 806472, 817499, 805227, 788582, 813927, 803092, 792103, 809846, 811901, 826346, 804876, 800760, 801263, 811124, 810262, 805217, 784898, 786568, 821962, 816702, 794612, 797650, 811342, 821979, 795891, 772279, 825587	200	1836	12983	1.5556971677559912	0.6628663404512636	0.08023456267502849	3.571112283190636
GOTERM_CC_FAT	GO:0015629~actin cytoskeleton	12	4.780876494023905	0.0028200690557446144	826590, 794949, 798986, 790191, 803228, 809846, 826346, 806208, 803060, 801914, 826291, 801440	196	269	12782	2.9091874668082847	0.5578699901741251	0.018801271829977373	3.6827588095502017
UP_SEQ_FEATURE	splice variant	118	47.01195219123506	0.0031603962908969105	826590, 779212, 823565, 814932, 793582, 793972, 794383, 823178, 776492, 802945, 818954, 818094, 805227, 788582, 795440, 826016, 811575, 804876, 801440, 782723, 796971, 773158, 784898, 803131, 821962, 774998, 772618, 818019, 815981, 825587, 780201, 784215, 821350, 780472, 818044, 794949, 795642, 814681, 785693, 797380, 789944, 774989, 817499, 813927, 803059, 818231, 792857, 790191, 813140, 782149,…	246	7458	19113	1.229287260692398	0.9367227602697116	0.32586069868507206	4.795119094255407
SP_PIR_KEYWORDS	microtubule binding	3	1.1952191235059761	0.0032529949411728904	808580, 820016, 813479	246	7	19235	33.51045296167248	0.6405231121299653	0.03858604414090128	4.289620137868766
INTERPRO	IPR018316:Tubulin/FtsZ, 2-layer sandwich domain	4	1.593625498007968	0.003295118894879256	799226, 811901, 800760, 801263	231	22	16659	13.11216056670602	0.828384523905953	0.44428496123524897	4.683660197365924
GOTERM_BP_FAT	GO:0016337~cell-cell adhesion	12	4.780876494023905	0.0033964922049296376	789608, 792857, 787961, 805804, 811688, 789944, 774998, 783052, 773036, 818954, 800018, 785457	207	276	13528	2.8414198697752573	0.9951625249802959	0.06606720733300331	5.524417862760956
GOTERM_BP_FAT	GO:0060627~regulation of vesicle-mediated transport	7	2.788844621513944	0.0034499313800114505	821533, 787670, 794949, 786568, 798030, 811688, 817242	207	96	13528	4.765297906602254	0.9955523935927609	0.0662525099314788	5.608998930643305
SP_PIR_KEYWORDS	cytoplasmic vesicle	10	3.9840637450199203	0.003526498337292765	774030, 793428, 790298, 820452, 792103, 784414, 817242, 806472, 799621, 780472	246	238	19235	3.285338525654164	0.6702028670785356	0.04025183221598094	4.642403906046944
GOTERM_BP_FAT	GO:0009314~response to radiation	10	3.9840637450199203	0.003608719981273968	810642, 813140, 776492, 816702, 780371, 800760, 826506, 793972, 811124, 822350	207	200	13528	3.267632850241546	0.9965351718222585	0.06836451651745412	5.859902382033367
GOTERM_MF_FAT	GO:0005509~calcium ion binding	26	10.358565737051793	0.003638585724031418	793428, 805804, 826332, 776019, 783052, 785820, 776432, 793972, 787961, 826993, 818954, 788582, 820452, 789608, 803228, 786634, 817242, 792300, 800018, 804949, 798986, 798030, 821962, 814693, 799621, 815981	200	919	12983	1.836550598476605	0.7836792504126202	0.10358933931905279	4.991579314293393
SP_PIR_KEYWORDS	lipoprotein	18	7.171314741035857	0.00371223419931744	803866, 779842, 790130, 809477, 792103, 817242, 773991, 776432, 800760, 778328, 823074, 786568, 798030, 774998, 787697, 814693, 798050, 817499	246	642	19235	2.192272623660816	0.6889527581160073	0.04084972527134312	4.881292286794703
GOTERM_BP_FAT	GO:0070507~regulation of microtubule cytoskeleton organization	5	1.9920318725099602	0.0037176173267266604	808580, 804937, 785288, 820016, 813479	207	42	13528	7.780078214860824	0.9970805550465054	0.06951921095412195	6.031609568559992
INTERPRO	IPR017975:Tubulin, conserved site	4	1.593625498007968	0.0037511362982963017	799226, 811901, 800760, 801263	231	23	16659	12.54206662902315	0.865591709608945	0.3945106422323431	5.315505231972894
GOTERM_BP_FAT	GO:0046928~regulation of neurotransmitter secretion	4	1.593625498007968	0.003780408561943206	786568, 811688, 825500, 805227	207	21	13528	12.448125143777318	0.9973551102549244	0.06982225192228042	6.13048367080401
GOTERM_BP_FAT	GO:0010720~positive regulation of cell development	6	2.3904382470119523	0.003981185674279479	794232, 785288, 813479, 816325, 773036, 809635	207	69	13528	5.682839739550515	0.9980714162607711	0.07254674421598195	6.445981009147028
INTERPRO	IPR000217:Tubulin	4	1.593625498007968	0.004243768914067507	799226, 811901, 800760, 801263	231	24	16659	12.019480519480519	0.896790544208445	0.3650436107846775	5.993699374205342
INTERPRO	IPR003008:Tubulin/FtsZ, GTPase domain	4	1.593625498007968	0.004243768914067507	799226, 811901, 800760, 801263	231	24	16659	12.019480519480519	0.896790544208445	0.3650436107846775	5.993699374205342
SP_PIR_KEYWORDS	epilepsy	5	1.9920318725099602	0.004307068910581659	786011, 814932, 785642, 811786, 811688	246	52	19235	7.518370856785491	0.7421405242702754	0.045660575241163626	5.642629479783334
GOTERM_MF_FAT	GO:0015631~tubulin binding	7	2.788844621513944	0.004349017493343968	818084, 810162, 794151, 824267, 785288, 813479, 793344	200	100	12983	4.54405	0.8396779751410159	0.11488531553502312	5.938762811965914
GOTERM_BP_FAT	GO:0000278~mitotic cell cycle	14	5.577689243027888	0.00442256024035996	810642, 826590, 799226, 814681, 815629, 784898, 794151, 824267, 803060, 800760, 801263, 772317, 815981, 805227	207	370	13528	2.472803238020629	0.9990370621985135	0.07935869633491366	7.13604742473618
GOTERM_CC_FAT	GO:0044441~cilium part	5	1.9920318725099602	0.004427309756473153	810642, 808739, 806171, 803059, 818094	196	44	12782	7.410714285714286	0.7226106772097136	0.0287233489963985	5.7251495196923745
GOTERM_CC_FAT	GO:0014069~postsynaptic density	6	2.3904382470119523	0.004528291256492241	794201, 798030, 785288, 793972, 814693, 800847	196	71	12782	5.511066398390342	0.7306242899032631	0.02872703945469024	5.852124173945262
GOTERM_BP_FAT	GO:0021892~cerebral cortex GABAergic interneuron differentiation	3	1.1952191235059761	0.004608026375858182	786011, 800532, 793585	207	7	13528	28.008281573498962	0.999280867823176	0.08162240698448353	7.424583893685332
GOTERM_CC_FAT	GO:0005869~dynactin complex	3	1.1952191235059761	0.004623521804615045	826590, 809846, 803060	196	7	12782	27.948979591836736	0.7379700125324575	0.02869537557459001	5.971722641803168
GOTERM_BP_FAT	GO:0060341~regulation of cellular localization	11	4.382470119521913	0.004745197524116038	779212, 786568, 776019, 798030, 811688, 817242, 821979, 825500, 785457, 782923, 805227	207	248	13528	2.898706560698146	0.9994205449819975	0.08301824536613167	7.637443648376929
GOTERM_BP_FAT	GO:0051493~regulation of cytoskeleton organization	8	3.187250996015936	0.004787782942534907	808580, 790191, 818187, 803228, 804937, 785288, 820016, 813479	207	136	13528	3.844273941460642	0.9994581240561691	0.08281146105700865	7.703433290059181
GOTERM_MF_FAT	GO:0005525~GTP binding	14	5.577689243027888	0.004900511470050698	823565, 792103, 793582, 811901, 800760, 801263, 799226, 823074, 786568, 794612, 797650, 811342, 817499, 825587	200	372	12983	2.4430376344086024	0.8729626964475504	0.12098617795378541	6.667987343860027
KEGG_PATHWAY	hsa04720:Long-term potentiation	6	2.3904382470119523	0.005033791103521579	805217, 784898, 776019, 793972, 815981, 805227	85	68	5085	5.278546712802768	0.36503493525098596	0.1404919594168086	5.34198387381336
GOTERM_MF_FAT	GO:0019904~protein domain specific binding	13	5.179282868525896	0.005052601943511538	788582, 802109, 776019, 811901, 790944, 817322, 820893, 794232, 811786, 779885, 813479, 802945, 785457	200	331	12983	2.5495317220543807	0.8808619040203176	0.11763141290939827	6.868166446213397
GOTERM_BP_FAT	GO:0021543~pallium development	5	1.9920318725099602	0.00517019037268937	786011, 809477, 800532, 793972, 793585	207	46	13528	7.103549674438144	0.9997032748946377	0.08817159525817608	8.294022493085151
GOTERM_BP_FAT	GO:0031346~positive regulation of cell projection organization	5	1.9920318725099602	0.005584953542558394	794232, 785288, 813479, 816325, 773036	207	47	13528	6.952410319662863	0.9998456290797445	0.09390258130529416	8.93056447626005
GOTERM_MF_FAT	GO:0017076~purine nucleotide binding	44	17.52988047808765	0.005786190127039817	779212, 783390, 823565, 814932, 780201, 793582, 787128, 821350, 809635, 775962, 772317, 816083, 808739, 823074, 799226, 783488, 818094, 806472, 817499, 805227, 788582, 813927, 803092, 792103, 809846, 811901, 826346, 804876, 800760, 801263, 811124, 810262, 805217, 784898, 786568, 821962, 816702, 794612, 797650, 811342, 821979, 795891, 772279, 825587	200	1918	12983	1.489186652763295	0.9125998160669861	0.12663631371646356	7.82811548088681
GOTERM_MF_FAT	GO:0019001~guanyl nucleotide binding	14	5.577689243027888	0.006042164096414872	823565, 792103, 793582, 811901, 800760, 801263, 799226, 823074, 786568, 794612, 797650, 811342, 817499, 825587	200	382	12983	2.379083769633508	0.9215588463227269	0.12538261876025425	8.160905853058697
GOTERM_MF_FAT	GO:0032561~guanyl ribonucleotide binding	14	5.577689243027888	0.006042164096414872	823565, 792103, 793582, 811901, 800760, 801263, 799226, 823074, 786568, 794612, 797650, 811342, 817499, 825587	200	382	12983	2.379083769633508	0.9215588463227269	0.12538261876025425	8.160905853058697
GOTERM_CC_FAT	GO:0005829~cytosol	33	13.147410358565736	0.006141500460703771	779212, 826590, 791801, 774169, 776019, 775962, 772317, 783488, 804937, 789944, 803060, 775646, 795440, 791501, 803228, 794151, 806171, 809846, 803059, 811901, 826346, 801914, 783012, 777280, 810262, 794232, 805217, 816825, 798030, 785288, 813479, 786081, 815981	196	1330	12782	1.6180988184747582	0.8314236146906895	0.03717165581993842	7.859258188362861
GOTERM_MF_FAT	GO:0017075~syntaxin-1 binding	3	1.1952191235059761	0.006159470821424197	820452, 811688, 817242	200	8	12983	24.343125	0.9253524682393932	0.12168404371397745	8.31304247388952
GOTERM_BP_FAT	GO:0032886~regulation of microtubule-based process	5	1.9920318725099602	0.006479879391364148	808580, 804937, 785288, 820016, 813479	207	49	13528	6.6686384698807055	0.9999623437672184	0.10701814996695547	10.289894926357467
PIR_SUPERFAMILY	PIRSF002306:tubulin	4	1.593625498007968	0.0068178984355664355	799226, 811901, 800760, 801263	134	22	7396	10.035278154681139	0.629158577685536	0.39103249486161906	7.800594523505067
UP_SEQ_FEATURE	domain:EF-hand 4	5	1.9920318725099602	0.006907681602599472	776019, 798030, 776432, 814693, 799621	246	59	19113	6.5843323687474165	0.997628894239062	0.5302477534938154	10.201811684192819
GOTERM_BP_FAT	GO:0051588~regulation of neurotransmitter transport	4	1.593625498007968	0.006989303479150951	786568, 811688, 825500, 805227	207	26	13528	10.05425492382014	0.9999831421155669	0.11376828761288182	11.05513150528502
GOTERM_BP_FAT	GO:0007611~learning or memory	7	2.788844621513944	0.0069898162806771936	810642, 776492, 816702, 826346, 826506, 793972, 775962	207	111	13528	4.121338730034382	0.9999831557517196	0.11261189131518623	11.05589871413878
GOTERM_CC_FAT	GO:0005819~spindle	8	3.187250996015936	0.0073170318159363895	826590, 810642, 814681, 794151, 792154, 776019, 779885, 825500	196	147	12782	3.5490767735665694	0.8802556853067537	0.04325329073238038	9.296835215279675
SP_PIR_KEYWORDS	Endocytosis	6	2.3904382470119523	0.007690768625103788	810642, 821533, 794949, 818683, 793582, 807222	246	96	19235	4.886941056910569	0.911454210076393	0.077629090797803	9.867237372857273
INTERPRO	IPR003598:Immunoglobulin subtype 2	9	3.5856573705179287	0.007732452939150602	779842, 772229, 805804, 790130, 791482, 774998, 773036, 817489, 785457	231	205	16659	3.166107063668039	0.9841593648513133	0.4988565037623517	10.668581288500578
SP_PIR_KEYWORDS	golgi apparatus	16	6.374501992031872	0.008694292174547667	789608, 802109, 803055, 814932, 792103, 793344, 800018, 794044, 823074, 818683, 796600, 784414, 798030, 798764, 814693, 800847	246	588	19235	2.127647807090316	0.9355551026347131	0.08465096719910692	11.086068784599036
GOTERM_BP_FAT	GO:0007242~intracellular signaling cascade	31	12.350597609561753	0.008783584663005689	809511, 791801, 774169, 821350, 784863, 775962, 820893, 823074, 824267, 789944, 813927, 795440, 782176, 797586, 792103, 820293, 826346, 804876, 800760, 817322, 811124, 791497, 782723, 778328, 805217, 786568, 821962, 798030, 811342, 807926, 803178	207	1256	13528	1.6130034770300623	0.9999990091290892	0.13813142921431565	13.701839658335736
GOTERM_CC_FAT	GO:0033267~axon part	5	1.9920318725099602	0.009168253713706258	786686, 782149, 775173, 773036, 791497	196	54	12782	6.038359788359788	0.9301808042214377	0.05287423762338672	11.518733320644102
INTERPRO	IPR002453:Beta tubulin	3	1.1952191235059761	0.009615745997441322	799226, 800760, 801263	231	11	16659	19.668240850059032	0.9942563206857943	0.5214973888778751	13.101325970439303
UP_SEQ_FEATURE	domain:Tyrosine-protein phosphatase 2	3	1.1952191235059761	0.009923539205608333	793588, 817489, 818019	246	12	19113	19.42378048780488	0.999832838171074	0.6195053381302824	14.343087882734318
UP_SEQ_FEATURE	domain:Tyrosine-protein phosphatase 1	3	1.1952191235059761	0.009923539205608333	793588, 817489, 818019	246	12	19113	19.42378048780488	0.999832838171074	0.6195053381302824	14.343087882734318
UP_SEQ_FEATURE	region of interest:Linker 2	3	1.1952191235059761	0.009923539205608333	794232, 795642, 780371	246	12	19113	19.42378048780488	0.999832838171074	0.6195053381302824	14.343087882734318
INTERPRO	IPR002290:Serine/threonine protein kinase	10	3.9840637450199203	0.010035023762489048	805217, 813927, 784898, 821962, 826346, 804876, 811124, 806472, 816083, 805227	231	259	16659	2.7844356415784985	0.9954186945337328	0.4899371933979525	13.634464425137583
INTERPRO	IPR013162:CD80-like, immunoglobulin C2-set	4	1.593625498007968	0.01044540368080454	779842, 772229, 805804, 785457	231	33	16659	8.741440377804015	0.9963285971871565	0.46367779047394475	14.153337775045605
GOTERM_BP_FAT	GO:0009628~response to abiotic stimulus	13	5.179282868525896	0.010786162597299687	788582, 780371, 800760, 826506, 793972, 811124, 810642, 813140, 786568, 776492, 785288, 816702, 822350	207	368	13528	2.308653644192397	0.9999999583402754	0.16538469468163164	16.56830085405534
GOTERM_BP_FAT	GO:0022403~cell cycle phase	14	5.577689243027888	0.01084114394241371	810642, 826590, 799226, 814681, 815629, 784898, 794151, 824267, 803060, 800760, 801263, 772317, 815981, 805227	207	414	13528	2.209993232047422	0.9999999618152121	0.16456121075195984	16.645723112983248
UP_SEQ_FEATURE	domain:Ig-like C2-type 1	8	3.187250996015936	0.011468136727062329	779842, 772229, 805804, 790130, 774998, 773036, 817489, 785457	246	190	19113	3.271373555840822	0.9999571583309361	0.6342480601269962	16.394216811959605
GOTERM_BP_FAT	GO:0021895~cerebral cortex neuron differentiation	3	1.1952191235059761	0.011594268028124419	786011, 800532, 793585	207	11	13528	17.823451910408433	0.9999999884243588	0.17333682000723727	17.699462402309784
UP_SEQ_FEATURE	domain:PH	9	3.5856573705179287	0.011626021676429281	823565, 816825, 807025, 813140, 793582, 789903, 811342, 776641, 774989	246	237	19113	2.950447669033652	0.9999627285653673	0.6042710450591726	16.601269137756837
UP_SEQ_FEATURE	domain:Ig-like C2-type 2	8	3.187250996015936	0.011747304237984429	779842, 772229, 805804, 790130, 774998, 773036, 817489, 785457	246	191	19113	3.2542459456008177	0.9999665109595647	0.5762836472530162	16.75999471631894
GOTERM_BP_FAT	GO:0006873~cellular ion homeostasis	13	5.179282868525896	0.012166217860665445	788582, 802109, 786686, 816552, 826346, 793972, 810262, 810642, 787670, 782149, 816702, 802945, 815981	207	374	13528	2.271616419954016	0.9999999953266229	0.17942193157480357	18.49132965871988
GOTERM_BP_FAT	GO:0043623~cellular protein complex assembly	8	3.187250996015936	0.012190335974763634	794232, 799226, 782176, 810162, 811901, 806208, 800760, 801263	207	162	13528	3.2272917039422677	0.9999999955020445	0.1780854187405334	18.52456339089268
INTERPRO	IPR013098:Immunoglobulin I-set	7	2.788844621513944	0.012335743845012561	779842, 772229, 790130, 791482, 774998, 773036, 817489	231	138	16659	3.658102766798419	0.9986775299085515	0.48460691672521905	16.50616852779977
GOTERM_BP_FAT	GO:0051046~regulation of secretion	9	3.5856573705179287	0.012408044629434794	779212, 786568, 798030, 811688, 817242, 825500, 785457, 782923, 805227	207	202	13528	2.911752044769694	0.9999999968157227	0.17932382217229748	18.823980658049845
GOTERM_BP_FAT	GO:0022402~cell cycle process	17	6.772908366533864	0.01271730580485701	826590, 794151, 826291, 800760, 801263, 772317, 810642, 799226, 814681, 815629, 784898, 824267, 776492, 803060, 782002, 815981, 805227	207	565	13528	1.9663631311188063	0.9999999980507442	0.18172612031520552	19.247533132526485
SMART	SM00408:IGc2	9	3.5856573705179287	0.012817960656269337	779842, 772229, 805804, 790130, 791482, 774998, 773036, 817489, 785457	139	205	9079	2.8675557115283383	0.8247620714149367	0.8247620714149367	14.036330945823883
GOTERM_BP_FAT	GO:0007612~learning	5	1.9920318725099602	0.013108004869005124	810642, 776492, 816702, 826506, 793972	207	60	13528	5.446054750402577	0.9999999989516544	0.18511916519717886	19.77964978070682
GOTERM_BP_FAT	GO:0010035~response to inorganic substance	9	3.5856573705179287	0.013469386628252268	787670, 816552, 776019, 817242, 779885, 785288, 794612, 822350, 817499	207	205	13528	2.8691410392364793	0.9999999994094485	0.18806336961600567	20.26890114445108
GOTERM_MF_FAT	GO:0000166~nucleotide binding	48	19.12350597609562	0.0134777225266651	779212, 783390, 823565, 814932, 780201, 793582, 787128, 821350, 809635, 826506, 775962, 772317, 816083, 808739, 823074, 799226, 783488, 818094, 806472, 817499, 805227, 788582, 813927, 818877, 803092, 792103, 809846, 811901, 826346, 804876, 800760, 801263, 811124, 810262, 805217, 815629, 784898, 786568, 821962, 816702, 794612, 797650, 811342, 772618, 821979, 795891, 772279, 825587	200	2245	12983	1.387937639198218	0.9966511423946348	0.23767890595533858	17.35450163816823
UP_SEQ_FEATURE	topological domain:Vesicular	4	1.593625498007968	0.013537943169349571	793428, 790298, 820452, 817242	246	39	19113	7.968730456535336	0.9999931119555471	0.5991974674733181	19.07080423835459
GOTERM_BP_FAT	GO:0048489~synaptic vesicle transport	4	1.593625498007968	0.013569791033161588	794949, 820452, 786568, 811688	207	33	13528	7.921534182403747	0.9999999994965085	0.18767825447557596	20.40433337382407
GOTERM_CC_FAT	GO:0030666~endocytic vesicle membrane	4	1.593625498007968	0.013629172622705613	784898, 817242, 777280, 805227	196	33	12782	7.904761904761903	0.9810493831485609	0.07625422079754196	16.66774779325131
GOTERM_BP_FAT	GO:0055082~cellular chemical homeostasis	13	5.179282868525896	0.013640013592599146	788582, 802109, 786686, 816552, 826346, 793972, 810262, 810642, 787670, 782149, 816702, 802945, 815981	207	380	13528	2.2357487922705315	0.9999999995496566	0.18692570934381614	20.49892573643731
GOTERM_BP_FAT	GO:0008361~regulation of cell size	9	3.5856573705179287	0.013839581016174529	810642, 788582, 773886, 813927, 791801, 776492, 785288, 813479, 826291	207	206	13528	2.8552131701139722	0.9999999996720269	0.18777818447538053	20.76717374677346
KEGG_PATHWAY	hsa05130:Pathogenic Escherichia coli infection	5	1.9920318725099602	0.01408961045054618	799226, 811901, 800760, 801263, 820893	85	57	5085	5.247678018575852	0.7211504859254079	0.27332122901590117	14.304282329284046
INTERPRO	IPR002048:Calcium-binding EF-hand	7	2.788844621513944	0.014494847069339744	798986, 803228, 776019, 798030, 776432, 814693, 799621	231	143	16659	3.530197075651621	0.9995889900900896	0.5077696473622255	19.1200009152807
GOTERM_BP_FAT	GO:0017157~regulation of exocytosis	4	1.593625498007968	0.014719134037065871	786568, 798030, 811688, 817242	207	34	13528	7.688547882921284	0.9999999999189791	0.19684737757109183	21.939315295859853
GOTERM_BP_FAT	GO:0031333~negative regulation of protein complex assembly	4	1.593625498007968	0.014719134037065871	818187, 803228, 773991, 826346	207	34	13528	7.688547882921284	0.9999999999189791	0.19684737757109183	21.939315295859853
GOTERM_BP_FAT	GO:0007269~neurotransmitter secretion	4	1.593625498007968	0.014719134037065871	814932, 786568, 780201, 817242	207	34	13528	7.688547882921284	0.9999999999189791	0.19684737757109183	21.939315295859853
GOTERM_MF_FAT	GO:0046982~protein heterodimerization activity	9	3.5856573705179287	0.014822542014459055	794949, 791501, 791801, 783488, 789944, 779885, 773036, 815981, 778985	200	208	12983	2.8088221153846153	0.9981116792390902	0.24805640883707902	18.923071013583236
GOTERM_BP_FAT	GO:0007156~homophilic cell adhesion	7	2.788844621513944	0.015057172233138953	789608, 787961, 805804, 773036, 818954, 800018, 785457	207	131	13528	3.4921267101818043	0.9999999999526771	0.19923452211952886	22.385451702311563
UP_SEQ_FEATURE	region of interest:Globular	3	1.1952191235059761	0.015393875602457401	808739, 818094, 795891	246	15	19113	15.539024390243902	0.9999986666977234	0.6195022926368098	21.402439559759266
GOTERM_BP_FAT	GO:0010243~response to organic nitrogen	5	1.9920318725099602	0.015460259657466164	794232, 813022, 793972, 815981, 817499	207	63	13528	5.186718809907216	0.9999999999750825	0.20233693606571546	22.91430535100396
INTERPRO	IPR003585:Neurexin/syndecan/glycophorin C	3	1.1952191235059761	0.015482886041384564	772229, 805804, 785457	231	14	16659	15.453617810760669	0.9997594384910258	0.500614978983282	20.290536961282314
SP_PIR_KEYWORDS	kinase	17	6.772908366533864	0.015576391134572095	821533, 779212, 813927, 782176, 776019, 786634, 826346, 804876, 821350, 811124, 816083, 810262, 805217, 784898, 797284, 821962, 805227	246	688	19235	1.9320464643599926	0.9927697308329528	0.1427676004975874	19.042380786650625
UP_SEQ_FEATURE	lipid moiety-binding region:N-myristoyl glycine	6	2.3904382470119523	0.015772420724405496	823074, 798030, 776432, 814693, 817499, 798050	246	114	19113	4.089216944801027	0.9999990465400517	0.6031556845961699	21.87022796574787
GOTERM_BP_FAT	GO:0050885~neuromuscular process controlling balance	4	1.593625498007968	0.01592193993068719	794232, 810642, 788582, 822350	207	35	13528	7.468875086266391	0.9999999999880518	0.20605251304194738	23.5158705046711
GOTERM_BP_FAT	GO:0031334~positive regulation of protein complex assembly	4	1.593625498007968	0.01592193993068719	786686, 810162, 785288, 813479	207	35	13528	7.468875086266391	0.9999999999880518	0.20605251304194738	23.5158705046711
GOTERM_BP_FAT	GO:0006470~protein amino acid dephosphorylation	7	2.788844621513944	0.016116328809247276	791801, 779885, 793588, 817489, 774989, 818019, 815981	207	133	13528	3.439613526570048	0.9999999999912328	0.2066212693287648	23.767834704388278
GOTERM_CC_FAT	GO:0012505~endomembrane system	21	8.366533864541832	0.016135868849627574	774030, 789608, 820452, 823565, 814932, 803055, 809477, 780201, 817242, 826506, 800018, 777280, 791497, 810642, 790298, 818683, 784898, 786568, 783713, 782320, 805227	196	782	12782	1.7512787723785166	0.9909165273008842	0.08806113716711106	19.438062201974027
UP_SEQ_FEATURE	calcium-binding region:2	6	2.3904382470119523	0.016322367379352207	803228, 776019, 798030, 776432, 814693, 799621	246	115	19113	4.053658536585366	0.999999414349713	0.5921716638435612	22.54518731590708
GOTERM_BP_FAT	GO:0050877~neurological system process	29	11.553784860557768	0.016705071305585018	774030, 814932, 780201, 785642, 783052, 821350, 826506, 793972, 775962, 784244, 808739, 793194, 804937, 776492, 802945, 822350, 788582, 818877, 820293, 817242, 826346, 783012, 810642, 794232, 782149, 786568, 816702, 786081, 815981	207	1210	13528	1.5663033497025594	0.9999999999965683	0.21165496274784246	24.5262022308142
INTERPRO	IPR011992:EF-Hand type	9	3.5856573705179287	0.016972300364398882	804949, 798986, 803228, 776019, 798030, 792300, 776432, 814693, 799621	231	236	16659	2.7502201188641866	0.99989282007766	0.5049784443786616	22.025275641096233
SMART	SM00220:S_TKc	10	3.9840637450199203	0.017116236877317108	805217, 813927, 784898, 821962, 826346, 804876, 811124, 806472, 816083, 805227	139	259	9079	2.5218743923779896	0.9027719221136671	0.6881858279578477	18.323423229557743
GOTERM_BP_FAT	GO:0021537~telencephalon development	5	1.9920318725099602	0.017166889157947875	786011, 809477, 800532, 793972, 793585	207	65	13528	5.02712746191007	0.9999999999983563	0.21515471793518604	25.116106360142908
SP_PIR_KEYWORDS	myristate	6	2.3904382470119523	0.01819938985198576	823074, 798030, 776432, 814693, 817499, 798050	246	119	19235	3.942406230784997	0.9968716490695266	0.16034579236046242	21.89730312232977
GOTERM_BP_FAT	GO:0015674~di-, tri-valent inorganic cation transport	8	3.187250996015936	0.018431949852345628	788582, 784898, 826332, 820293, 784215, 793972, 815981, 805227	207	176	13528	2.970575318401405	0.9999999999997816	0.22739359548806037	26.70991261499077
SMART	SM00294:4.1m	3	1.1952191235059761	0.018519912124153153	772229, 805804, 785457	139	14	9079	13.996402877697843	0.9198319035627643	0.5688114791279091	19.68049897415155
GOTERM_BP_FAT	GO:0021700~developmental maturation	6	2.3904382470119523	0.01903456860286344	810642, 820452, 786568, 811688, 785288, 793972	207	101	13528	3.8823360596929257	0.9999999999999165	0.23215240538510484	27.457865687927484
SP_PIR_KEYWORDS	neurodegeneration	5	1.9920318725099602	0.0191128674251662	810642, 808739, 811786, 824796, 807222	246	80	19235	4.88694105691057	0.9976645113915789	0.1632430163895544	22.869467116098864
UP_SEQ_FEATURE	glycosylation site:O-linked (GlcNAc)	3	1.1952191235059761	0.01960684885071484	794232, 810162, 814932	246	17	19113	13.71090387374462	0.9999999683018224	0.6378534349275342	26.46405219514306
GOTERM_BP_FAT	GO:0032271~regulation of protein polymerization	5	1.9920318725099602	0.019939853047952462	818187, 810162, 803228, 785288, 813479	207	68	13528	4.805342426825803	0.9999999999999803	0.24000815715649937	28.568003197637736
OMIM_DISEASE	Common variants at 30 loci contribute to polygenic dyslipidemia	4	1.593625498007968	0.0202746128496948	776552, 818683, 783052, 826506	49	45	3671	6.659410430839002	0.8762215871976816	0.8762215871976816	20.40309873147753
GOTERM_BP_FAT	GO:0007631~feeding behavior	5	1.9920318725099602	0.020921924886714505	810642, 786686, 820293, 793972, 786081	207	69	13528	4.735699782958762	0.9999999999999959	0.2484554475296341	29.754233047369027
GOTERM_BP_FAT	GO:0034621~cellular macromolecular complex subunit organization	12	4.780876494023905	0.021054429777175764	794232, 773886, 799226, 814681, 796971, 782176, 810162, 824267, 811901, 806208, 800760, 801263	207	357	13528	2.1967279665489383	0.9999999999999967	0.2479829287939076	29.912858328550485
GOTERM_BP_FAT	GO:0051130~positive regulation of cellular component organization	8	3.187250996015936	0.021175162172356807	794232, 787670, 786686, 810162, 785288, 813479, 816325, 773036	207	181	13528	2.888515226732858	0.9999999999999972	0.24739811808055479	30.057097167454472
GOTERM_BP_FAT	GO:0007052~mitotic spindle organization	3	1.1952191235059761	0.02126876328470995	824267, 803060, 772317	207	15	13528	13.070531400966184	0.9999999999999977	0.24654785714819594	30.168730200331208
GOTERM_BP_FAT	GO:0001578~microtubule bundle formation	3	1.1952191235059761	0.02126876328470995	808580, 810162, 785288	207	15	13528	13.070531400966184	0.9999999999999977	0.24654785714819594	30.168730200331208
GOTERM_BP_FAT	GO:0050773~regulation of dendrite development	3	1.1952191235059761	0.02126876328470995	801440, 817322, 793972	207	15	13528	13.070531400966184	0.9999999999999977	0.24654785714819594	30.168730200331208
GOTERM_CC_FAT	GO:0016514~SWI/SNF complex	3	1.1952191235059761	0.021338026436416267	773158, 814629, 772279	196	15	12782	13.042857142857141	0.998037298214708	0.11296755339158915	24.917623185535533
GOTERM_CC_FAT	GO:0070603~SWI/SNF-type complex	3	1.1952191235059761	0.021338026436416267	773158, 814629, 772279	196	15	12782	13.042857142857141	0.998037298214708	0.11296755339158915	24.917623185535533
GOTERM_BP_FAT	GO:0009719~response to endogenous stimulus	13	5.179282868525896	0.021352463702870778	791501, 775962, 793972, 778328, 794232, 818683, 785288, 789944, 813022, 793588, 821979, 817499, 815981	207	405	13528	2.097739607562474	0.999999999999998	0.2456112663701011	30.26841331898953
GOTERM_BP_FAT	GO:0006816~calcium ion transport	7	2.788844621513944	0.021522031362794576	788582, 784898, 826332, 820293, 793972, 815981, 805227	207	142	13528	3.2216098523508196	0.9999999999999984	0.24554695960628725	30.469950244702414
SMART	SM00054:EFh	7	2.788844621513944	0.021686446159583494	798986, 803228, 776019, 798030, 776432, 814693, 799621	139	143	9079	3.1973134778890175	0.9481749767909197	0.5228720300257369	22.666496691246753
UP_SEQ_FEATURE	domain:Ig-like V-type	6	2.3904382470119523	0.021852555093045668	779842, 772229, 805804, 809477, 783052, 785457	246	124	19113	3.7594413847364283	0.9999999957088743	0.6571194531003243	29.03586973679946
UP_SEQ_FEATURE	active site:Proton acceptor	16	6.374501992031872	0.022828938130585535	779212, 791501, 813927, 826346, 804876, 811124, 816083, 805217, 793194, 815629, 784898, 777652, 821962, 813022, 798764, 805227	246	658	19113	1.889243086959745	0.9999999982037748	0.6535000323802376	30.12757854143746
GOTERM_CC_FAT	GO:0008287~protein serine/threonine phosphatase complex	4	1.593625498007968	0.022842179637621227	791801, 779885, 826291, 815981	196	40	12782	6.5214285714285705	0.998741648997348	0.11838437378895694	26.4365050810195
GOTERM_BP_FAT	GO:0050801~ion homeostasis	13	5.179282868525896	0.02298747873009882	788582, 802109, 786686, 816552, 826346, 793972, 810262, 810642, 787670, 782149, 816702, 802945, 815981	207	409	13528	2.0772238167794668	0.9999999999999999	0.2582208607693315	32.18901141273839
GOTERM_CC_FAT	GO:0016585~chromatin remodeling complex	5	1.9920318725099602	0.023090886394155623	773158, 815629, 787128, 814629, 772279	196	71	12782	4.592555331991951	0.9988308975340828	0.11752792052274597	26.68489228362518
UP_SEQ_FEATURE	calcium-binding region:1	6	2.3904382470119523	0.023227841176353247	803228, 776019, 798030, 776432, 814693, 799621	246	126	19113	3.699767711962834	0.999999998741847	0.6410890794563837	30.569060476037013
KEGG_PATHWAY	hsa04916:Melanogenesis	6	2.3904382470119523	0.023241927600620944	805217, 784898, 776019, 800760, 817499, 805227	85	99	5085	3.625668449197861	0.8795433386734244	0.34511330926566053	22.57245616548773
GOTERM_BP_FAT	GO:0006793~phosphorus metabolic process	24	9.56175298804781	0.023457993290924618	808580, 791801, 813927, 826346, 804876, 821350, 775962, 811124, 791497, 816083, 780472, 810642, 805217, 784898, 821962, 779885, 793588, 807926, 817489, 774989, 806472, 815981, 818019, 805227	207	973	13528	1.6119874286905878	0.9999999999999999	0.26096651121448056	32.73242527835848
GOTERM_BP_FAT	GO:0006796~phosphate metabolic process	24	9.56175298804781	0.023457993290924618	808580, 791801, 813927, 826346, 804876, 821350, 775962, 811124, 791497, 816083, 780472, 810642, 805217, 784898, 821962, 779885, 793588, 807926, 817489, 774989, 806472, 815981, 818019, 805227	207	973	13528	1.6119874286905878	0.9999999999999999	0.26096651121448056	32.73242527835848
GOTERM_BP_FAT	GO:0034622~cellular macromolecular complex assembly	11	4.382470119521913	0.02394536646954707	794232, 773886, 799226, 814681, 796971, 782176, 810162, 811901, 806208, 800760, 801263	207	318	13528	2.2606265001671075	1.0	0.263820821042309	33.29099136723457
GOTERM_BP_FAT	GO:0007626~locomotory behavior	10	3.9840637450199203	0.024642466353827216	810642, 788582, 793194, 803055, 816702, 773036, 793972, 786081, 817499, 825500	207	274	13528	2.3851334673295956	1.0	0.2685949857514571	34.08234535858191
GOTERM_BP_FAT	GO:0048878~chemical homeostasis	15	5.9760956175298805	0.02500410924897445	779212, 788582, 786686, 802109, 816552, 826346, 793972, 810262, 810642, 787670, 782149, 816702, 802945, 821979, 815981	207	512	13528	1.9146286231884058	1.0	0.2701509413023443	34.4894003298974
INTERPRO	IPR013838:Beta tubulin, autoregulation binding site	3	1.1952191235059761	0.025108397777388252	799226, 800760, 801263	231	18	16659	12.01948051948052	0.9999987332821755	0.6208920876261008	30.897146408159415
GOTERM_CC_FAT	GO:0005794~Golgi apparatus	22	8.764940239043826	0.025148234666487704	821533, 789608, 802109, 803055, 814932, 792103, 821350, 793344, 800018, 772317, 791497, 794044, 778328, 810642, 823074, 818683, 796600, 784414, 798030, 798764, 814693, 800847	196	872	12782	1.6453145478374838	0.999364302745817	0.12526343920589833	28.71005254160741
INTERPRO	IPR011993:Pleckstrin homology-type	10	3.9840637450199203	0.025300213322866572	782176, 823565, 816825, 807025, 813140, 776492, 793582, 789903, 776641, 774989	231	303	16659	2.3800951523723803	0.9999988596317375	0.598391396334883	31.094487617773513
UP_SEQ_FEATURE	site:Required for Cu(2+) reduction	2	0.796812749003984	0.02547334914560867	810642, 807222	246	2	19113	77.69512195121952	0.9999999998309075	0.6574905300530988	33.005951554170665
UP_SEQ_FEATURE	short sequence motif:NPXY motif; contains endocytosis signal	2	0.796812749003984	0.02547334914560867	810642, 807222	246	2	19113	77.69512195121952	0.9999999998309075	0.6574905300530988	33.005951554170665
UP_SEQ_FEATURE	region of interest:Interaction with the SNARE complex	2	0.796812749003984	0.02547334914560867	775646, 783012	246	2	19113	77.69512195121952	0.9999999998309075	0.6574905300530988	33.005951554170665
UP_SEQ_FEATURE	repeat:Tau/MAP 4	2	0.796812749003984	0.02547334914560867	820016, 813479	246	2	19113	77.69512195121952	0.9999999998309075	0.6574905300530988	33.005951554170665
UP_SEQ_FEATURE	region of interest:Zinc-binding	2	0.796812749003984	0.02547334914560867	810642, 807222	246	2	19113	77.69512195121952	0.9999999998309075	0.6574905300530988	33.005951554170665
GOTERM_BP_FAT	GO:0016477~cell migration	10	3.9840637450199203	0.02561911175962025	813927, 786011, 787961, 786686, 790130, 783488, 776492, 826993, 773036, 826506	207	276	13528	2.367849891479381	1.0	0.27401301260909017	35.176208117242865
BIOCARTA	h_vdrPathway:Control of Gene Expression by Vitamin D Receptor	4	1.593625498007968	0.025947119676189512	773158, 783488, 814629, 772279	36	27	1437	5.91358024691358	0.9562153729182009	0.9562153729182009	26.01667694727383
UP_SEQ_FEATURE	compositionally biased region:Poly-Glu	13	5.179282868525896	0.026000585748885162	774957, 788582, 818084, 816825, 826332, 796600, 788405, 787128, 822460, 807222, 793935, 814629, 772279	246	494	19113	2.0446084724005136	0.9999999998945169	0.648027848969773	33.566405564854385
GOTERM_BP_FAT	GO:0019725~cellular homeostasis	14	5.577689243027888	0.026226586311621773	779212, 788582, 786686, 802109, 816552, 826346, 793972, 810262, 810642, 787670, 782149, 816702, 802945, 815981	207	466	13528	1.9633845452095124	1.0	0.2777299474128706	35.84795901081834
SP_PIR_KEYWORDS	methylated amino acid	3	1.1952191235059761	0.02640017564119508	782149, 776019, 809846	246	20	19235	11.728658536585368	0.999775367351147	0.21339560620487819	30.2332305304982
INTERPRO	IPR015562:Microtubule associated protein Tau	2	0.796812749003984	0.027422903886668876	808580, 813479	231	2	16659	72.11688311688312	0.9999996440112991	0.6046654568512335	33.24357122112613
GOTERM_BP_FAT	GO:0051899~membrane depolarization	4	1.593625498007968	0.027487750000195203	786686, 826346, 793972, 815981	207	43	13528	6.079316930681945	1.0	0.2872157889961955	37.22172395229494
GOTERM_MF_FAT	GO:0003779~actin binding	11	4.382470119521913	0.02881497037029387	790191, 818187, 803228, 814932, 804937, 785288, 806208, 826291, 801440, 817322, 790944	200	326	12983	2.190383435582822	0.9999953566510756	0.413695670944761	33.68220306276471
SP_PIR_KEYWORDS	dimer	3	1.1952191235059761	0.028937963944703573	783488, 817242, 809635	246	21	19235	11.17015098722416	0.999901019342397	0.2259566442623443	32.640917651768255
INTERPRO	IPR018249:EF-HAND 2	8	3.187250996015936	0.02996632609127746	798986, 803228, 776019, 798030, 792300, 776432, 814693, 799621	231	215	16659	2.6834189066747207	0.999999912065983	0.6154521331150397	35.73638989363326
UP_SEQ_FEATURE	domain:EF-hand 2	7	2.788844621513944	0.030126383785622476	798986, 803228, 776019, 798030, 776432, 814693, 799621	246	182	19113	2.9882739212007507	0.9999999999973962	0.6864327307932037	37.80307900963319
UP_SEQ_FEATURE	domain:EF-hand 1	7	2.788844621513944	0.030126383785622476	798986, 803228, 776019, 798030, 776432, 814693, 799621	246	182	19113	2.9882739212007507	0.9999999999973962	0.6864327307932037	37.80307900963319
GOTERM_BP_FAT	GO:0032459~regulation of protein oligomerization	2	0.796812749003984	0.03022457833232034	786686, 773991	207	2	13528	65.3526570048309	1.0	0.309225384167503	40.108355026132735
GOTERM_BP_FAT	GO:0021882~regulation of transcription from RNA polymerase II promoter involved in forebrain neuron fate commitment	2	0.796812749003984	0.03022457833232034	800532, 793585	207	2	13528	65.3526570048309	1.0	0.309225384167503	40.108355026132735
GOTERM_BP_FAT	GO:0021893~cerebral cortex GABAergic interneuron fate commitment	2	0.796812749003984	0.03022457833232034	800532, 793585	207	2	13528	65.3526570048309	1.0	0.309225384167503	40.108355026132735
GOTERM_BP_FAT	GO:0021898~commitment of multipotent stem cells to the neuronal lineage in the forebrain	2	0.796812749003984	0.03022457833232034	800532, 793585	207	2	13528	65.3526570048309	1.0	0.309225384167503	40.108355026132735
GOTERM_MF_FAT	GO:0019198~transmembrane receptor protein phosphatase activity	3	1.1952191235059761	0.030443142461229825	793588, 817489, 818019	200	18	12983	10.819166666666668	0.9999977050215473	0.41785329697987605	35.226996099504944
GOTERM_BP_FAT	GO:0016311~dephosphorylation	7	2.788844621513944	0.030472634153022628	791801, 779885, 793588, 817489, 774989, 818019, 815981	207	154	13528	2.970575318401405	1.0	0.30938844899099893	40.36372603228875
SP_PIR_KEYWORDS	proteoglycan	4	1.593625498007968	0.03145661272403164	810642, 804949, 809477, 783052	246	54	19235	5.791930141523638	0.9999562083586522	0.23757037523589264	34.954197024289066
GOTERM_BP_FAT	GO:0016044~membrane organization	12	4.780876494023905	0.03173216858173259	810642, 821533, 794949, 790298, 820452, 818683, 786568, 793582, 811688, 807222, 826993, 776641	207	381	13528	2.058351401726958	1.0	0.318054523923575	41.644685247111724
SP_PIR_KEYWORDS	ATP	8	3.187250996015936	0.03194322449403001	779212, 788582, 805217, 783488, 816702, 826346, 821979, 772317	246	236	19235	2.65054430205319	0.9999626009736614	0.2352907850719269	35.39256434884217
SP_PIR_KEYWORDS	atp-binding	26	10.358565737051793	0.03197945429535817	779212, 783390, 787128, 809635, 821350, 772317, 816083, 808739, 783488, 818094, 805227, 788582, 813927, 803092, 809846, 826346, 804876, 811124, 810262, 805217, 784898, 821962, 816702, 821979, 772279, 795891	246	1326	19235	1.53315797863861	0.9999630379056398	0.23024462065796536	35.42509256212123
INTERPRO	IPR018248:EF hand	6	2.3904382470119523	0.03432419482768656	803228, 776019, 798030, 776432, 814693, 799621	231	130	16659	3.3284715284715287	0.9999999920577949	0.6451892841327034	39.807096973025615
GOTERM_CC_FAT	GO:0044427~chromosomal part	12	4.780876494023905	0.03479430720533874	826590, 814681, 796971, 823292, 814932, 783488, 787128, 779885, 803060, 809635, 814629, 772279	196	386	12782	2.0273871206513694	0.9999640959207707	0.16703343802707182	37.53364694685322
PIR_SUPERFAMILY	PIRSF002288:microtubule-associated protein MAP1B	2	0.796812749003984	0.03564439744304814	804937, 785288	134	2	7396	55.19402985074626	0.9948192200283147	0.8269658929700474	35.006410139664865
SP_PIR_KEYWORDS	methylation	8	3.187250996015936	0.035853525961703867	786568, 782149, 792103, 776019, 779885, 794612, 802945, 778328	246	242	19235	2.5848283276221196	0.9999895068122148	0.2492027277061719	38.81717740145856
SP_PIR_KEYWORDS	copper	4	1.593625498007968	0.03610087621856307	810642, 816552, 807222, 817519	246	57	19235	5.4870917130223935	0.9999903190530243	0.24541995989724819	39.028049385177624
GOTERM_BP_FAT	GO:0040008~regulation of growth	11	4.382470119521913	0.036153645716712236	810642, 803866, 773886, 786011, 791801, 776492, 791482, 786634, 785288, 813479, 826291	207	341	13528	2.1081502259622877	1.0	0.35199146343236487	45.93955693645162
INTERPRO	IPR001125:Recoverin	3	1.1952191235059761	0.0365703888077005	776019, 798030, 776432	231	22	16659	9.834120425029516	0.9999999977097925	0.6490408499059519	41.81023387847011
COG_ONTOLOGY	Cell division and chromosome partitioning	4	1.593625498007968	0.03666019665406024	803131, 818094, 791497, 825102	15	106	1950	4.90566037735849	0.2854781009540055	0.2854781009540055	19.341343889904184
SP_PIR_KEYWORDS	coiled coil	36	14.342629482071715	0.03689413547213484	826590, 823565, 784863, 790944, 821396, 772317, 805099, 790298, 808739, 794949, 795642, 777822, 824267, 803060, 818094, 776641, 821533, 774957, 775646, 795440, 826016, 794151, 806171, 803059, 780371, 783012, 826291, 791497, 782723, 794232, 773158, 818084, 822460, 814629, 795891, 825587	246	2019	19235	1.3941941796832529	0.9999925244251686	0.2450052722604431	39.699791852572645
GOTERM_MF_FAT	GO:0004683~calmodulin-dependent protein kinase activity	3	1.1952191235059761	0.03705962743257802	784898, 821962, 805227	200	20	12983	9.73725	0.999999870656057	0.4697632267693319	41.167181046032496
GOTERM_MF_FAT	GO:0042802~identical protein binding	17	6.772908366533864	0.03719783915393325	779212, 813360, 791501, 818877, 805804, 817242, 807222, 826506, 810642, 794232, 778811, 811688, 789944, 813479, 773036, 772279, 785457	200	640	12983	1.7243046875000003	0.9999998782234552	0.45792404911493967	41.285688072795224
GOTERM_BP_FAT	GO:0042692~muscle cell differentiation	6	2.3904382470119523	0.03758023049282548	810642, 794949, 818683, 826993, 802945, 815981	207	121	13528	3.2406276200742608	1.0	0.3610536682462143	47.26063591321867
UP_SEQ_FEATURE	region of interest:E	2	0.796812749003984	0.03796662681082898	814932, 780201	246	3	19113	51.79674796747968	0.9999999999999978	0.7549573480843736	45.16631117139428
UP_SEQ_FEATURE	region of interest:B; linker	2	0.796812749003984	0.03796662681082898	814932, 780201	246	3	19113	51.79674796747968	0.9999999999999978	0.7549573480843736	45.16631117139428
UP_SEQ_FEATURE	short sequence motif:Basolateral sorting signal	2	0.796812749003984	0.03796662681082898	810642, 807222	246	3	19113	51.79674796747968	0.9999999999999978	0.7549573480843736	45.16631117139428
UP_SEQ_FEATURE	region of interest:C; actin-binding and synaptic-vesicle binding	2	0.796812749003984	0.03796662681082898	814932, 780201	246	3	19113	51.79674796747968	0.9999999999999978	0.7549573480843736	45.16631117139428
GOTERM_CC_FAT	GO:0044448~cell cortex part	5	1.9920318725099602	0.03799756092753043	803228, 826346, 797650, 826291, 825587	196	83	12782	3.9285714285714284	0.9999862622995717	0.17832467294383314	40.23266863033277
INTERPRO	IPR001849:Pleckstrin homology	9	3.5856573705179287	0.03886063558807401	823565, 816825, 807025, 813140, 793582, 789903, 811342, 776641, 774989	231	277	16659	2.3431478269023396	0.9999999993574326	0.6529468951109689	43.78860875589383
SP_PIR_KEYWORDS	actin-binding	8	3.187250996015936	0.039318280019342663	790191, 818187, 803228, 814932, 806208, 826291, 801440, 790944	246	247	19235	2.532503867548797	0.9999966117810896	0.25391203590293	41.71037151314045
GOTERM_BP_FAT	GO:0008038~neuron recognition	3	1.1952191235059761	0.04008169507651019	810642, 803866, 801914	207	21	13528	9.336093857832989	1.0	0.3780063173562749	49.50412271140867
INTERPRO	IPR001359:Synapsin	2	0.796812749003984	0.040852256837513035	814932, 780201	231	3	16659	48.077922077922075	0.999999999787743	0.6537622808450935	45.45792129583048
INTERPRO	IPR019569:Synapsin N-terminal	2	0.796812749003984	0.040852256837513035	814932, 780201	231	3	16659	48.077922077922075	0.999999999787743	0.6537622808450935	45.45792129583048
INTERPRO	IPR011178:Amyloidogenic glycoprotein, copper-binding	2	0.796812749003984	0.040852256837513035	810642, 807222	231	3	16659	48.077922077922075	0.999999999787743	0.6537622808450935	45.45792129583048
INTERPRO	IPR019744:Amyloidogenic glycoprotein, extracellular domain conserved site	2	0.796812749003984	0.040852256837513035	810642, 807222	231	3	16659	48.077922077922075	0.999999999787743	0.6537622808450935	45.45792129583048
INTERPRO	IPR019543:Beta-amyloid precursor protein C-terminal	2	0.796812749003984	0.040852256837513035	810642, 807222	231	3	16659	48.077922077922075	0.999999999787743	0.6537622808450935	45.45792129583048
INTERPRO	IPR019745:Amyloidogenic glycoprotein, intracellular domain, conserved site	2	0.796812749003984	0.040852256837513035	810642, 807222	231	3	16659	48.077922077922075	0.999999999787743	0.6537622808450935	45.45792129583048
INTERPRO	IPR008155:Amyloidogenic glycoprotein	2	0.796812749003984	0.040852256837513035	810642, 807222	231	3	16659	48.077922077922075	0.999999999787743	0.6537622808450935	45.45792129583048
INTERPRO	IPR019736:Synapsin, phosphorylation site	2	0.796812749003984	0.040852256837513035	814932, 780201	231	3	16659	48.077922077922075	0.999999999787743	0.6537622808450935	45.45792129583048
INTERPRO	IPR008154:Amyloidogenic glycoprotein, extracellular	2	0.796812749003984	0.040852256837513035	810642, 807222	231	3	16659	48.077922077922075	0.999999999787743	0.6537622808450935	45.45792129583048
INTERPRO	IPR019735:Synapsin, conserved site	2	0.796812749003984	0.040852256837513035	814932, 780201	231	3	16659	48.077922077922075	0.999999999787743	0.6537622808450935	45.45792129583048
INTERPRO	IPR015792:Kinesin light chain repeat	2	0.796812749003984	0.040852256837513035	806171, 803059	231	3	16659	48.077922077922075	0.999999999787743	0.6537622808450935	45.45792129583048
INTERPRO	IPR001058:Synuclein	2	0.796812749003984	0.040852256837513035	775173, 825500	231	3	16659	48.077922077922075	0.999999999787743	0.6537622808450935	45.45792129583048
INTERPRO	IPR015849:Amyloidogenic glycoprotein, heparin-binding	2	0.796812749003984	0.040852256837513035	810642, 807222	231	3	16659	48.077922077922075	0.999999999787743	0.6537622808450935	45.45792129583048
GOTERM_BP_FAT	GO:0043524~negative regulation of neuron apoptosis	4	1.593625498007968	0.04249366820910457	794232, 800532, 775173, 793972	207	51	13528	5.125698588614189	1.0	0.3936644467234395	51.58212608154671
SP_PIR_KEYWORDS	cytosol	3	1.1952191235059761	0.04297026221032038	824267, 772317, 786081	246	26	19235	9.02204502814259	0.9999989753255536	0.2690680390248861	44.62242829780626
GOTERM_BP_FAT	GO:0043933~macromolecular complex subunit organization	18	7.171314741035857	0.04341546653612538	779212, 791801, 782176, 810162, 817242, 811901, 826346, 800760, 801263, 794232, 773886, 799226, 787961, 796971, 814681, 824267, 806208, 813022	207	710	13528	1.6568279240661359	1.0	0.3981135375748587	52.354841204294324
GOTERM_BP_FAT	GO:0021766~hippocampus development	3	1.1952191235059761	0.04365699687951132	809477, 800532, 793585	207	22	13528	8.911725955204217	1.0	0.3976249352243568	52.555383253216405
GOTERM_BP_FAT	GO:0007157~heterophilic cell adhesion	3	1.1952191235059761	0.04365699687951132	787961, 805804, 785457	207	22	13528	8.911725955204217	1.0	0.3976249352243568	52.555383253216405
GOTERM_BP_FAT	GO:0016050~vesicle organization	4	1.593625498007968	0.04460596910359264	820452, 818683, 786568, 811688	207	52	13528	5.02712746191007	1.0	0.40215303076332554	53.33565432133398
GOTERM_BP_FAT	GO:0043066~negative regulation of apoptosis	11	4.382470119521913	0.04476600100720701	794232, 818683, 800532, 775173, 779885, 791573, 773991, 826346, 794612, 809635, 793972	207	354	13528	2.0307322798111302	1.0	0.4010762776801391	53.46604220554549
SMART	SM00006:A4_EXTRA	2	0.796812749003984	0.04491500735191352	810642, 807222	139	3	9079	43.544364508393286	0.9979785042368212	0.7108424295419178	41.65300466390579
GOTERM_BP_FAT	GO:0014012~axon regeneration in the peripheral nervous system	2	0.796812749003984	0.04499418774096334	794232, 785288	207	3	13528	43.568438003220606	1.0	0.4004887443900198	53.65136776937997
GOTERM_BP_FAT	GO:0007412~axon target recognition	2	0.796812749003984	0.04499418774096334	811688, 786081	207	3	13528	43.568438003220606	1.0	0.4004887443900198	53.65136776937997
GOTERM_BP_FAT	GO:0019896~axon transport of mitochondrion	2	0.796812749003984	0.04499418774096334	794232, 786081	207	3	13528	43.568438003220606	1.0	0.4004887443900198	53.65136776937997
GOTERM_CC_FAT	GO:0060201~clathrin sculpted acetylcholine transport vesicle membrane	2	0.796812749003984	0.045076287915324344	786568, 817242	196	3	12782	43.476190476190474	0.9999983746465047	0.20532645452168552	45.819094010371856
GOTERM_CC_FAT	GO:0060200~clathrin sculpted acetylcholine transport vesicle	2	0.796812749003984	0.045076287915324344	786568, 817242	196	3	12782	43.476190476190474	0.9999983746465047	0.20532645452168552	45.819094010371856
GOTERM_MF_FAT	GO:0004768~stearoyl-CoA 9-desaturase activity	2	0.796812749003984	0.04528542590164026	776552, 791555	200	3	12983	43.276666666666664	0.9999999964771678	0.5136802304601524	47.84661513181371
GOTERM_BP_FAT	GO:0070271~protein complex biogenesis	14	5.577689243027888	0.0453968744169793	779212, 791801, 782176, 810162, 817242, 811901, 826346, 800760, 801263, 794232, 799226, 787961, 806208, 813022	207	505	13528	1.8117568278566987	1.0	0.40111848399102057	53.97672467666672
GOTERM_BP_FAT	GO:0006461~protein complex assembly	14	5.577689243027888	0.0453968744169793	779212, 791801, 782176, 810162, 817242, 811901, 826346, 800760, 801263, 794232, 799226, 787961, 806208, 813022	207	505	13528	1.8117568278566987	1.0	0.40111848399102057	53.97672467666672
GOTERM_BP_FAT	GO:0051674~localization of cell	10	3.9840637450199203	0.0457583240523696	813927, 786011, 787961, 786686, 790130, 783488, 776492, 826993, 773036, 826506	207	307	13528	2.1287510425026355	1.0	0.4014565581293088	54.26693369579987
GOTERM_BP_FAT	GO:0048870~cell motility	10	3.9840637450199203	0.0457583240523696	813927, 786011, 787961, 786686, 790130, 783488, 776492, 826993, 773036, 826506	207	307	13528	2.1287510425026355	1.0	0.4014565581293088	54.26693369579987
GOTERM_BP_FAT	GO:0010001~glial cell differentiation	4	1.593625498007968	0.0467696699470698	803866, 826993, 816325, 772279	207	53	13528	4.932276000364597	1.0	0.4062109494100614	55.06983197142057
GOTERM_BP_FAT	GO:0009954~proximal/distal pattern formation	3	1.1952191235059761	0.047345976806776956	800532, 778985, 793585	207	23	13528	8.524259609325773	1.0	0.40795468453697725	55.52140990758772
GOTERM_BP_FAT	GO:0065003~macromolecular complex assembly	17	6.772908366533864	0.04746719250160927	779212, 791801, 782176, 810162, 817242, 811901, 826346, 800760, 801263, 794232, 773886, 799226, 787961, 796971, 814681, 806208, 813022	207	665	13528	1.6706694271911664	1.0	0.40663622461898075	55.615846417139366
GOTERM_BP_FAT	GO:0045596~negative regulation of cell differentiation	8	3.187250996015936	0.04747587177492098	779842, 816552, 803131, 782149, 800532, 817322, 778985, 793585	207	216	13528	2.4204687779567005	1.0	0.40458348052022897	55.622601013181374
GOTERM_CC_FAT	GO:0005929~cilium	6	2.3904382470119523	0.04755728064270825	810642, 788582, 808739, 806171, 803059, 818094	196	129	12782	3.033222591362126	0.9999992336408123	0.2123263608027809	47.65989396665275
GOTERM_BP_FAT	GO:0043069~negative regulation of programmed cell death	11	4.382470119521913	0.0480967571218448	794232, 818683, 800532, 775173, 779885, 791573, 773991, 826346, 794612, 809635, 793972	207	359	13528	2.002449100426574	1.0	0.4066046960606796	56.10330208294605
SP_PIR_KEYWORDS	cell projection	7	2.788844621513944	0.04875023031930498	803866, 789608, 816825, 813479, 789456, 826291, 784863	246	206	19235	2.6569776620096297	0.9999998470697873	0.2944231950850117	48.95736069197579
GOTERM_BP_FAT	GO:0010033~response to organic substance	18	7.171314741035857	0.04889769681128307	791501, 791801, 810810, 796198, 793972, 775962, 778328, 794232, 818683, 803131, 785288, 789944, 813022, 793588, 821979, 815981, 817499, 782923	207	721	13528	1.6315503829222697	1.0	0.4097708758485231	56.71617606337358
GOTERM_BP_FAT	GO:0060548~negative regulation of cell death	11	4.382470119521913	0.04930914684573713	794232, 818683, 800532, 775173, 779885, 791573, 773991, 826346, 794612, 809635, 793972	207	360	13528	1.9968867418142782	1.0	0.41036392181065295	57.02787840616816
UP_SEQ_FEATURE	domain:Follistatin-like	2	0.796812749003984	0.05030038800551703	792300, 826993	246	4	19113	38.84756097560976	1.0	0.8347243900158703	55.119868382605944
UP_SEQ_FEATURE	region of interest:Collagen-binding	2	0.796812749003984	0.05030038800551703	810642, 807222	246	4	19113	38.84756097560976	1.0	0.8347243900158703	55.119868382605944
UP_SEQ_FEATURE	region of interest:Inhibitory domain	2	0.796812749003984	0.05030038800551703	794201, 815981	246	4	19113	38.84756097560976	1.0	0.8347243900158703	55.119868382605944
KEGG_PATHWAY	hsa01040:Biosynthesis of unsaturated fatty acids	3	1.1952191235059761	0.05031061457142892	776552, 806915, 791555	85	22	5085	8.157754010695188	0.9903984232600012	0.538975761083974	42.96837027258687
GOTERM_CC_FAT	GO:0005625~soluble fraction	10	3.9840637450199203	0.050936100362358766	779212, 791501, 791801, 810162, 786568, 785288, 784863, 791497, 815981, 820893	196	313	12782	2.083523505248745	0.9999997255986597	0.22260853091833588	50.07392005337531
GOTERM_BP_FAT	GO:0050803~regulation of synapse structure and activity	3	1.1952191235059761	0.051144380785209984	810642, 783052, 793972	207	24	13528	8.169082125603865	1.0	0.4200443727014552	58.39267482284429
GOTERM_BP_FAT	GO:0008037~cell recognition	4	1.593625498007968	0.051249555217076324	810642, 803866, 801914, 785457	207	55	13528	4.752920509442248	1.0	0.41862670263821156	58.46964119221818
GOTERM_BP_FAT	GO:0000280~nuclear division	8	3.187250996015936	0.05152451005875436	826590, 799226, 814681, 815629, 794151, 803060, 800760, 801263	207	220	13528	2.376460254721124	1.0	0.41829158192687743	58.67022053982372
GOTERM_BP_FAT	GO:0007067~mitosis	8	3.187250996015936	0.05152451005875436	826590, 799226, 814681, 815629, 794151, 803060, 800760, 801263	207	220	13528	2.376460254721124	1.0	0.41829158192687743	58.67022053982372
KEGG_PATHWAY	hsa05010:Alzheimer's disease	7	2.788844621513944	0.05163807973789918	810642, 805217, 776492, 776019, 813479, 793972, 815981	85	163	5085	2.56910862504511	0.991534167685186	0.49423029873454205	43.82964103905821
PIR_SUPERFAMILY	PIRSF002309:kinesin heavy chain	2	0.796812749003984	0.05299079927440355	808739, 818094	134	3	7396	36.79601990049751	0.9996273005313842	0.8610560332890371	47.60538733404304
PIR_SUPERFAMILY	PIRSF019672:synuclein	2	0.796812749003984	0.05299079927440355	775173, 825500	134	3	7396	36.79601990049751	0.9996273005313842	0.8610560332890371	47.60538733404304
PIR_SUPERFAMILY	PIRSF002270:aggrecan	2	0.796812749003984	0.05299079927440355	809477, 783052	134	3	7396	36.79601990049751	0.9996273005313842	0.8610560332890371	47.60538733404304
PIR_SUPERFAMILY	PIRSF002381:Alzheimer's disease amyloid beta protein	2	0.796812749003984	0.05299079927440355	810642, 807222	134	3	7396	36.79601990049751	0.9996273005313842	0.8610560332890371	47.60538733404304
GOTERM_BP_FAT	GO:0042325~regulation of phosphorylation	13	5.179282868525896	0.05315505980016104	803866, 822529, 791801, 786686, 826346, 826291, 826506, 775962, 791497, 810642, 773886, 815629, 821962	207	466	13528	1.8231427919802616	1.0	0.42637281310361963	59.84111542488686
GOTERM_CC_FAT	GO:0009898~internal side of plasma membrane	10	3.9840637450199203	0.053331342212883284	803866, 795440, 786568, 782149, 813479, 784863, 814693, 777280, 799621, 778328	196	316	12782	2.06374321880651	0.9999998678029858	0.22868257672421188	51.72239544048778
GOTERM_BP_FAT	GO:0006338~chromatin remodeling	4	1.593625498007968	0.053564824243972076	814681, 773158, 814629, 772279	207	56	13528	4.668046928916493	1.0	0.4268260550166201	60.13042383792647
SP_PIR_KEYWORDS	mental retardation	4	1.593625498007968	0.05394896293710529	809511, 786011, 820272, 811688	246	67	19235	4.668122800630992	0.9999999726363666	0.31515745270174567	52.58584412518994
GOTERM_BP_FAT	GO:0042391~regulation of membrane potential	6	2.3904382470119523	0.05406054259725226	786686, 782149, 826346, 802945, 793972, 815981	207	134	13528	2.9262383733506385	1.0	0.4277967003083121	60.477799770376016
INTERPRO	IPR015742:Calcium/calmodulin-dependent protein kinase II isoform	2	0.796812749003984	0.054096972313778004	784898, 805227	231	4	16659	36.05844155844156	0.9999999999998735	0.7407424054645514	55.43796965035175
INTERPRO	IPR013543:Calcium/calmodulin dependent protein kinase II, association-domain	2	0.796812749003984	0.054096972313778004	784898, 805227	231	4	16659	36.05844155844156	0.9999999999998735	0.7407424054645514	55.43796965035175
INTERPRO	IPR008849:Synaphin	2	0.796812749003984	0.054096972313778004	775646, 783012	231	4	16659	36.05844155844156	0.9999999999998735	0.7407424054645514	55.43796965035175
OMIM_DISEASE	Loci influencing lipid levels and coronary heart disease risk in 16 European population cohorts	3	1.1952191235059761	0.05433934372314113	776552, 783052, 826506	49	29	3671	7.750175932441943	0.9966503246055767	0.9421236197190659	46.337125285799985
GOTERM_BP_FAT	GO:0051050~positive regulation of transport	8	3.187250996015936	0.0545638980588681	779212, 787670, 788582, 776019, 798030, 826346, 785457, 782923	207	223	13528	2.3444899373930377	1.0	0.42880098821590273	60.827614508434
GOTERM_BP_FAT	GO:0032273~positive regulation of protein polymerization	3	1.1952191235059761	0.05504805683026887	810162, 785288, 813479	207	25	13528	7.84231884057971	1.0	0.42967754001000147	61.1613400048583
GOTERM_BP_FAT	GO:0010551~regulation of specific transcription from RNA polymerase II promoter	5	1.9920318725099602	0.05528505644120448	800532, 789944, 796198, 772279, 793585	207	94	13528	3.4762051598314314	1.0	0.42907285336337486	61.32372512121482
SP_PIR_KEYWORDS	chromatin regulator	7	2.788844621513944	0.05559587403203407	773886, 773158, 776492, 802798, 787128, 814629, 772279	246	213	19235	2.5696591472956984	0.9999999841666433	0.31760872083694414	53.68453284990453
GOTERM_MF_FAT	GO:0032947~protein complex scaffold	3	1.1952191235059761	0.055685346197592155	773158, 782176, 791497	200	25	12983	7.7898	0.9999999999645981	0.576599919452015	55.28398427993187
GOTERM_BP_FAT	GO:0000087~M phase of mitotic cell cycle	8	3.187250996015936	0.05574506926740809	826590, 799226, 814681, 815629, 794151, 803060, 800760, 801263	207	224	13528	2.3340234644582467	1.0	0.42979574604299253	61.63709213334769
SP_PIR_KEYWORDS	phosphoric monoester hydrolase	4	1.593625498007968	0.05794146297798429	779885, 793588, 818019, 815981	246	69	19235	4.532814893366325	0.999999992748008	0.3232532261944222	55.20868357274211
KEGG_PATHWAY	hsa04540:Gap junction	5	1.9920318725099602	0.058760789525789774	805217, 799226, 811901, 800760, 801263	85	89	5085	3.3608724388631854	0.995704626053698	0.49402958649090434	48.252527729396085
GOTERM_BP_FAT	GO:0016568~chromatin modification	9	3.5856573705179287	0.05880031411535086	773886, 814681, 773158, 815629, 776492, 802798, 787128, 814629, 772279	207	274	13528	2.146620120596636	1.0	0.44556986543134536	63.65857090656033
GOTERM_BP_FAT	GO:0051338~regulation of transferase activity	11	4.382470119521913	0.05905186515639829	810642, 803866, 773886, 791801, 786686, 821962, 826346, 826506, 775962, 791497, 782320	207	372	13528	1.9324710404654304	1.0	0.44498448885128294	63.820466235935115
GOTERM_CC_FAT	GO:0030658~transport vesicle membrane	3	1.1952191235059761	0.0592366733559237	790298, 786568, 817242	196	26	12782	7.524725274725274	0.9999999783314637	0.2477116298306472	55.57401836945998
GOTERM_BP_FAT	GO:0016198~axon choice point recognition	2	0.796812749003984	0.05953993246060152	810642, 803866	207	4	13528	32.67632850241545	1.0	0.4457475371614372	64.1326485322388
GOTERM_BP_FAT	GO:0032880~regulation of protein localization	6	2.3904382470119523	0.0598554514084503	787961, 802109, 797586, 826346, 785457, 782923	207	138	13528	2.8414198697752573	1.0	0.44553009478757477	64.33311412978975
GOTERM_MF_FAT	GO:0005078~MAP-kinase scaffold activity	2	0.796812749003984	0.0599224212969535	782176, 791497	200	4	12983	32.4575	0.9999999999946451	0.5913643356350331	58.021327494210205
SMART	SM00233:PH	9	3.5856573705179287	0.06022483547321242	823565, 816825, 807025, 813140, 793582, 789903, 811342, 776641, 774989	139	277	9079	2.1221982702646547	0.9997718423145465	0.7528052836292541	51.72293636149515
GOTERM_MF_FAT	GO:0005083~small GTPase regulator activity	9	3.5856573705179287	0.060522838428698045	809511, 795440, 823565, 816825, 797586, 789903, 804876, 811342, 776641	200	274	12983	2.132244525547445	0.9999999999959054	0.5827395925423542	58.396382550191184
GOTERM_CC_FAT	GO:0030139~endocytic vesicle	4	1.593625498007968	0.06105237582121469	784898, 817242, 777280, 805227	196	59	12782	4.421307506053268	0.9999999876018989	0.25097260628500584	56.69987145538803
KEGG_PATHWAY	hsa04360:Axon guidance	6	2.3904382470119523	0.061210193790978314	805217, 821455, 816825, 773979, 773036, 815981	85	129	5085	2.782489740082079	0.9966025516166581	0.46827919702838927	49.69881036133504
GOTERM_BP_FAT	GO:0048285~organelle fission	8	3.187250996015936	0.061224173956587524	826590, 799226, 814681, 815629, 794151, 803060, 800760, 801263	207	229	13528	2.283062253443875	1.0	0.4511910635316809	65.19060158821675
INTERPRO	IPR017442:Serine/threonine protein kinase-related	10	3.9840637450199203	0.06162742138468993	805217, 813927, 784898, 821962, 826346, 804876, 811124, 806472, 816083, 805227	231	359	16659	2.0088268277683317	0.9999999999999982	0.7716364838698813	60.3252258334129
UP_SEQ_FEATURE	metal ion-binding site:Magnesium	5	1.9920318725099602	0.06223316789197948	788582, 791501, 783390, 816702, 814693	246	116	19113	3.348927670311186	1.0	0.8840942965213844	63.11863608451688
BIOCARTA	h_hSWI-SNFpathway:Chromatin Remodeling by hSWI/SNF ATP-dependent Complexes	3	1.1952191235059761	0.06235529870391123	773158, 814629, 772279	36	17	1437	7.044117647058823	0.9995295016071893	0.9783090250839048	52.191508203445494
SP_PIR_KEYWORDS	dynein	3	1.1952191235059761	0.06242225127068035	803060, 801914, 772317	246	32	19235	7.330411585365854	0.999999998377108	0.3383654804233498	57.99200022659618
UP_SEQ_FEATURE	region of interest:Microtubule-binding	2	0.796812749003984	0.06247666122488562	808739, 818094	246	5	19113	31.07804878048781	1.0	0.8755126537507989	63.26701693378474
UP_SEQ_FEATURE	metal ion-binding site:Calcium 1; via carbonyl oxygen	3	1.1952191235059761	0.06312210355326645	793428, 817242, 814693	246	32	19113	7.2839176829268295	1.0	0.8687414833996725	63.657640999786565
GOTERM_BP_FAT	GO:0000279~M phase	10	3.9840637450199203	0.06450159939386427	826590, 799226, 814681, 815629, 794151, 824267, 803060, 800760, 801263, 772317	207	329	13528	1.986402948475104	1.0	0.46709062150440106	67.1657634005912
KEGG_PATHWAY	hsa04514:Cell adhesion molecules (CAMs)	6	2.3904382470119523	0.06624659980613012	779842, 787961, 805804, 790130, 774998, 785457	85	132	5085	2.7192513368983957	0.9979063809324065	0.46037785181140733	52.55792542363129
GOTERM_BP_FAT	GO:0042592~homeostatic process	18	7.171314741035857	0.06631603090807003	779212, 788582, 786686, 802109, 823292, 816552, 826346, 809635, 793972, 810262, 810642, 787670, 782149, 816702, 802945, 789456, 821979, 815981	207	751	13528	1.56637526775893	1.0	0.47473468551066555	68.21342845459924
GOTERM_BP_FAT	GO:0048585~negative regulation of response to stimulus	5	1.9920318725099602	0.06636965631237537	786686, 802109, 826346, 796198, 793972	207	100	13528	3.267632850241546	1.0	0.4730001727253075	68.24390864099189
SP_PIR_KEYWORDS	cell membrane	37	14.741035856573706	0.06693450250176813	813360, 805804, 790130, 785642, 791573, 784215, 807222, 793972, 787961, 776492, 826993, 787697, 818954, 806472, 800847, 785457, 805227, 803866, 788582, 789608, 791501, 795209, 826016, 800760, 800018, 777280, 778328, 794201, 818683, 818084, 786568, 782149, 798030, 774998, 813479, 814693, 798050	246	2194	19235	1.3186276689567262	0.9999999996432131	0.35278558726273734	60.63233518739135
INTERPRO	IPR002151:Kinesin light chain	2	0.796812749003984	0.0671595779191892	806171, 803059	231	5	16659	28.846753246753245	0.9999999999999999	0.7870813575849106	63.59232481083592
GOTERM_BP_FAT	GO:0048741~skeletal muscle fiber development	3	1.1952191235059761	0.06735068501240879	810642, 826993, 815981	207	28	13528	7.002070393374741	1.0	0.47613058404908903	68.79669019960969
GOTERM_BP_FAT	GO:0031345~negative regulation of cell projection organization	3	1.1952191235059761	0.06735068501240879	779842, 782149, 817322	207	28	13528	7.002070393374741	1.0	0.47613058404908903	68.79669019960969
GOTERM_BP_FAT	GO:0019220~regulation of phosphate metabolic process	13	5.179282868525896	0.0675592110969761	803866, 822529, 791801, 786686, 826346, 826291, 826506, 775962, 791497, 810642, 773886, 815629, 821962	207	485	13528	1.7517207032222721	1.0	0.4752172807848053	68.91301693169972
GOTERM_BP_FAT	GO:0051174~regulation of phosphorus metabolic process	13	5.179282868525896	0.0675592110969761	803866, 822529, 791801, 786686, 826346, 826291, 826506, 775962, 791497, 810642, 773886, 815629, 821962	207	485	13528	1.7517207032222721	1.0	0.4752172807848053	68.91301693169972
UP_SEQ_FEATURE	nucleotide phosphate-binding region:ATP	19	7.569721115537849	0.06867902141687132	779212, 813927, 803092, 787128, 826346, 804876, 811124, 772317, 816083, 810262, 808739, 805217, 784898, 783488, 821962, 818094, 772279, 795891, 805227	246	962	19113	1.5345190406166018	1.0	0.8822799337884111	66.86356549665433
BIOCARTA	h_badPathway:Regulation of BAD phosphorylation	3	1.1952191235059761	0.06909842612835751	805217, 817322, 775962	36	18	1437	6.652777777777777	0.999800681328812	0.9415861280384605	55.98738425031047
BIOCARTA	h_igf1rPathway:Multiple antiapoptotic pathways from IGF-1R signaling lead to BAD phosphorylation	3	1.1952191235059761	0.06909842612835751	805217, 817322, 775962	36	18	1437	6.652777777777777	0.999800681328812	0.9415861280384605	55.98738425031047
BIOCARTA	h_PDZsPathway:Synaptic Proteins at the Synaptic Junction	3	1.1952191235059761	0.06909842612835751	803228, 774998, 793972	36	18	1437	6.652777777777777	0.999800681328812	0.9415861280384605	55.98738425031047
KEGG_PATHWAY	hsa04020:Calcium signaling pathway	7	2.788844621513944	0.06973849033474842	788582, 784898, 826332, 776019, 793972, 815981, 805227	85	176	5085	2.3793449197860963	0.9985056418951427	0.44648136839704256	54.45272642248824
GOTERM_BP_FAT	GO:0044092~negative regulation of molecular function	10	3.9840637450199203	0.0698493849215705	818683, 791801, 802109, 826016, 776019, 789944, 826346, 796198, 826506, 778985	207	334	13528	1.9566663773901471	1.0	0.48497260855346824	70.16405315503253
PIR_SUPERFAMILY	PIRSF000594:calcium/calmodulin-dependent protein kinase II	2	0.796812749003984	0.07002748582794888	784898, 805227	134	4	7396	27.59701492537313	0.9999731980509988	0.8782039299508789	57.76330099296514
SP_PIR_KEYWORDS	tandem repeat	4	1.593625498007968	0.07072257257395434	808580, 820452, 820016, 813479	246	75	19235	4.170189701897019	0.9999999999005392	0.3633869653908215	62.729391256214775
GOTERM_CC_FAT	GO:0042734~presynaptic membrane	3	1.1952191235059761	0.07185593456005923	820452, 817242, 805227	196	29	12782	6.746305418719212	0.9999999995626306	0.2858930577804566	62.87130665282537
UP_SEQ_FEATURE	domain:Ig-like C2-type 3	5	1.9920318725099602	0.07205679068411358	779842, 790130, 774998, 773036, 817489	246	122	19113	3.1842263094762098	1.0	0.886248979814549	68.6808875935216
SP_PIR_KEYWORDS	duplication	7	2.788844621513944	0.07217195191005439	779212, 787961, 776019, 817242, 813479, 774998, 775962	246	228	19235	2.400602624447297	0.9999999999390752	0.36385849489635	63.50403679701366
GOTERM_BP_FAT	GO:0050954~sensory perception of mechanical stimulus	5	1.9920318725099602	0.07231385036544297	788582, 818877, 786568, 804937, 822350	207	103	13528	3.1724590779044135	1.0	0.49532869809551894	71.457346776071
GOTERM_CC_FAT	GO:0005938~cell cortex	6	2.3904382470119523	0.072851699622224	802109, 803228, 826346, 797650, 826291, 825587	196	146	12782	2.6800391389432483	0.999999999679284	0.2856018550222015	63.39709842163168
UP_SEQ_FEATURE	compositionally biased region:Glu-rich	8	3.187250996015936	0.07309404545809602	794383, 804949, 786011, 778315, 776492, 797284, 809477, 814629	246	283	19113	2.19632853572352	1.0	0.8817651900195193	69.21996237160866
GOTERM_BP_FAT	GO:0021877~forebrain neuron fate commitment	2	0.796812749003984	0.07386518933067734	800532, 793585	207	5	13528	26.141062801932364	1.0	0.500952908463415	72.2442224302755
GOTERM_BP_FAT	GO:0032465~regulation of cytokinesis	2	0.796812749003984	0.07386518933067734	814681, 776019	207	5	13528	26.141062801932364	1.0	0.500952908463415	72.2442224302755
GOTERM_BP_FAT	GO:0030388~fructose 1,6-bisphosphate metabolic process	2	0.796812749003984	0.07386518933067734	779212, 813022	207	5	13528	26.141062801932364	1.0	0.500952908463415	72.2442224302755
UP_SEQ_FEATURE	domain:Ig-like C2-type 4	4	1.593625498007968	0.07405868985254088	779842, 790130, 774998, 773036	246	76	19113	4.089216944801027	1.0	0.8771431739039279	69.71349843521347
GOTERM_BP_FAT	GO:0030198~extracellular matrix organization	5	1.9920318725099602	0.07435379103477137	810642, 804949, 776492, 807222, 772279	207	104	13528	3.1419546636937943	1.0	0.501330970642617	72.48779883520065
GOTERM_BP_FAT	GO:0030029~actin filament-based process	8	3.187250996015936	0.07592349204037216	798986, 790191, 818187, 826346, 806208, 826291, 801440, 776641	207	241	13528	2.1693828051396156	1.0	0.5068954560738272	73.25679370505374
GOTERM_CC_FAT	GO:0043204~perikaryon	3	1.1952191235059761	0.07623954587585083	791501, 786686, 785288	196	30	12782	6.5214285714285705	0.9999999998886585	0.29337048947171196	65.13485295486534
GOTERM_BP_FAT	GO:0042063~gliogenesis	4	1.593625498007968	0.07656805318775961	803866, 826993, 816325, 772279	207	65	13528	4.021701969528056	1.0	0.5079767452355054	73.56667253182003
GOTERM_BP_FAT	GO:0046907~intracellular transport	16	6.374501992031872	0.07695135183464523	794232, 810642, 790298, 798986, 818683, 813927, 806171, 792103, 803059, 826346, 817322, 777280, 786081, 822350, 815981, 820893	207	657	13528	1.591541114272899	1.0	0.5078136471451806	73.74934306807158
GOTERM_BP_FAT	GO:0001558~regulation of cell growth	7	2.788844621513944	0.07764988864836517	773886, 791801, 776492, 791482, 785288, 813479, 826291	207	194	13528	2.3580855620299817	1.0	0.5091319660500995	74.07919980767024
SP_PIR_KEYWORDS	Immunoglobulin domain	11	4.382470119521913	0.07892998347167915	779842, 772229, 805804, 790130, 809477, 791482, 774998, 783052, 773036, 817489, 785457	246	470	19235	1.8300034596090642	0.9999999999938639	0.3856006257123521	66.9231430629285
GOTERM_BP_FAT	GO:0060538~skeletal muscle organ development	4	1.593625498007968	0.07935402898418842	810642, 798986, 826993, 815981	207	66	13528	3.9607670912018733	1.0	0.5150909403021944	74.86763910536028
GOTERM_BP_FAT	GO:0007519~skeletal muscle tissue development	4	1.593625498007968	0.07935402898418842	810642, 798986, 826993, 815981	207	66	13528	3.9607670912018733	1.0	0.5150909403021944	74.86763910536028
INTERPRO	IPR019577:SPARC/Testican, calcium-binding domain	2	0.796812749003984	0.0800425668145227	804949, 792300	231	6	16659	24.038961038961038	1.0	0.8317020704822038	70.25488730322529
INTERPRO	IPR015390:Rabaptin, GTPase-Rab5 binding	2	0.796812749003984	0.0800425668145227	806171, 803059	231	6	16659	24.038961038961038	1.0	0.8317020704822038	70.25488730322529
SP_PIR_KEYWORDS	neurotransmitter transport	3	1.1952191235059761	0.08046101484138862	774030, 775646, 783012	246	37	19235	6.339815425181279	0.9999999999963606	0.3860017290682025	67.65535837430552
INTERPRO	IPR018247:EF-HAND 1	7	2.788844621513944	0.0806731993081054	803228, 776019, 798030, 792300, 776432, 814693, 799621	231	217	16659	2.3263510682865522	1.0	0.8222832431982122	70.54986097450931
GOTERM_MF_FAT	GO:0003682~chromatin binding	6	2.3904382470119523	0.0809562618856896	783488, 800532, 787128, 814629, 772279, 793585	200	150	12983	2.5966	0.9999999999999996	0.6813863492880141	69.45212691560133
GOTERM_BP_FAT	GO:0045859~regulation of protein kinase activity	10	3.9840637450199203	0.08168275742434053	810642, 803866, 773886, 791801, 786686, 821962, 826346, 826506, 775962, 791497	207	345	13528	1.8942799131835049	1.0	0.5237541197091165	75.90864868843046
GOTERM_BP_FAT	GO:0007346~regulation of mitotic cell cycle	6	2.3904382470119523	0.08280673949074752	810642, 815629, 776492, 802798, 826291, 772279	207	152	13528	2.579710144927536	1.0	0.5268417610239791	76.39646722896501
GOTERM_BP_FAT	GO:0051098~regulation of binding	6	2.3904382470119523	0.08460268493360702	776019, 789944, 796198, 772279, 805227, 778985	207	153	13528	2.562849294307095	1.0	0.5328426676213415	77.15669594851752
SP_PIR_KEYWORDS	protein phosphatase	5	1.9920318725099602	0.08478469621366513	779885, 793588, 817489, 818019, 815981	246	130	19235	3.0073483427141965	0.9999999999991714	0.3969783968680506	69.64293648329266
GOTERM_BP_FAT	GO:0021761~limbic system development	3	1.1952191235059761	0.08499312717979186	809477, 800532, 793585	207	32	13528	6.1268115942028984	1.0	0.5326062777779803	77.31889614050615
SP_PIR_KEYWORDS	mitosis	6	2.3904382470119523	0.0852213823080041	826590, 814681, 815629, 794151, 809846, 772317	246	183	19235	2.5636412101825936	0.9999999999992868	0.3931332934653019	69.83726186655142
KEGG_PATHWAY	hsa05214:Glioma	4	1.593625498007968	0.08523899079840223	805217, 784898, 776019, 805227	85	63	5085	3.7983193277310923	0.9996706269621032	0.48736608249004476	62.0618840911663
SP_PIR_KEYWORDS	myelin	2	0.796812749003984	0.08583771467201495	793194, 782149	246	7	19235	22.34030197444832	0.9999999999994228	0.3900612160935474	70.1095709093088
UP_SEQ_FEATURE	site:Interaction with phosphoserine on interacting protein	2	0.796812749003984	0.08636472958523264	817322, 820893	246	7	19113	22.198606271777006	1.0	0.9080710156175441	75.39368359416771
UP_SEQ_FEATURE	repeat:3; approximate	2	0.796812749003984	0.08636472958523264	775173, 825500	246	7	19113	22.198606271777006	1.0	0.9080710156175441	75.39368359416771
GOTERM_BP_FAT	GO:0031099~regeneration	4	1.593625498007968	0.08797174716846509	794232, 803866, 785288, 813022	207	69	13528	3.7885598263670093	1.0	0.5435234790753863	78.52113052955245
GOTERM_BP_FAT	GO:0048715~negative regulation of oligodendrocyte differentiation	2	0.796812749003984	0.08797328450237676	800532, 793585	207	6	13528	21.784219001610303	1.0	0.5415909056585559	78.52173526395156
INTERPRO	IPR001757:ATPase, P-type, K/Mg/Cd/Cu/Zn/Na/Ca/Na/H-transporter	3	1.1952191235059761	0.08806554869529193	788582, 783390, 816702	231	36	16659	6.00974025974026	1.0	0.8385011512010354	73.81043403139316
INTERPRO	IPR008250:ATPase, P-type, ATPase-associated region	3	1.1952191235059761	0.08806554869529193	788582, 783390, 816702	231	36	16659	6.00974025974026	1.0	0.8385011512010354	73.81043403139316
INTERPRO	IPR018303:ATPase, P-type phosphorylation site	3	1.1952191235059761	0.08806554869529193	788582, 783390, 816702	231	36	16659	6.00974025974026	1.0	0.8385011512010354	73.81043403139316
GOTERM_CC_FAT	GO:0030673~axolemma	2	0.796812749003984	0.08813065499775465	773036, 791497	196	6	12782	21.738095238095237	0.9999999999973666	0.3283051322282512	70.64855035665454
GOTERM_CC_FAT	GO:0051233~spindle midzone	2	0.796812749003984	0.08813065499775465	810642, 814681	196	6	12782	21.738095238095237	0.9999999999973666	0.3283051322282512	70.64855035665454
GOTERM_MF_FAT	GO:0016717~oxidoreductase activity, acting on paired donors, with oxidation of a pair of donors resulting in the reduction of molecular oxygen to two molecules of water	2	0.796812749003984	0.08852992136845829	776552, 791555	200	6	12983	21.638333333333332	1.0	0.7037767005146358	72.80436866977209
GOTERM_MF_FAT	GO:0005092~GDP-dissociation inhibitor activity	2	0.796812749003984	0.08852992136845829	809511, 797586	200	6	12983	21.638333333333332	1.0	0.7037767005146358	72.80436866977209
UP_SEQ_FEATURE	active site:4-aspartylphosphate intermediate	3	1.1952191235059761	0.08903235229766947	788582, 783390, 816702	246	39	19113	5.9765478424015015	1.0	0.9085107917250655	76.48565374054755
GOTERM_MF_FAT	GO:0005507~copper ion binding	4	1.593625498007968	0.08928096655980688	810642, 816552, 807222, 817519	200	69	12983	3.7631884057971012	1.0	0.6958594344914344	73.117463090872
BIOCARTA	h_gpcrPathway:Signaling Pathway from G-Protein Families	3	1.1952191235059761	0.09065404521426712	805217, 775962, 815981	36	21	1437	5.7023809523809526	0.9999877321752573	0.9408176929632712	66.35222478311222
GOTERM_BP_FAT	GO:0045934~negative regulation of nucleobase, nucleoside, nucleotide and nucleic acid metabolic process	13	5.179282868525896	0.09204615411970127	818877, 823292, 802109, 800532, 796198, 820893, 773886, 815629, 811786, 789944, 814629, 772279, 793585	207	512	13528	1.659344806763285	1.0	0.5566991573337507	80.06887725413829
INTERPRO	IPR000308:14-3-3 protein	2	0.796812749003984	0.09274839817680235	817322, 820893	231	7	16659	20.604823747680893	1.0	0.8437544408584361	75.69850556477945
INTERPRO	IPR006821:Intermediate filament, DNA-binding region	2	0.796812749003984	0.09274839817680235	794232, 795642	231	7	16659	20.604823747680893	1.0	0.8437544408584361	75.69850556477945
GOTERM_CC_FAT	GO:0005815~microtubule organizing center	8	3.187250996015936	0.09290968433006541	826590, 818084, 792154, 776019, 809846, 803060, 821979, 825500	196	253	12782	2.062111801242236	0.9999999999994232	0.33928410646713447	72.6279224177378
UP_SEQ_FEATURE	domain:Kazal-like	3	1.1952191235059761	0.09295512183821457	804949, 791482, 792300	246	40	19113	5.827134146341463	1.0	0.9120266353593247	78.00932377373037
GOTERM_CC_FAT	GO:0005694~chromosome	12	4.780876494023905	0.09422802793979865	826590, 814681, 796971, 823292, 814932, 783488, 787128, 779885, 803060, 809635, 814629, 772279	196	460	12782	1.7012422360248447	0.9999999999996212	0.3393405995082157	73.15180625456543
GOTERM_CC_FAT	GO:0030286~dynein complex	3	1.1952191235059761	0.0945646050696403	803060, 801914, 772317	196	34	12782	5.754201680672269	0.9999999999996597	0.33643575917598545	73.28406139820973
GOTERM_BP_FAT	GO:0007264~small GTPase mediated signal transduction	9	3.5856573705179287	0.09501256162255825	809511, 805217, 823074, 795440, 786568, 797586, 792103, 811342, 820893	207	305	13528	1.928439059158945	1.0	0.5668099334692692	81.12908973870339
GOTERM_BP_FAT	GO:0043549~regulation of kinase activity	10	3.9840637450199203	0.09638739412719842	810642, 803866, 773886, 791801, 786686, 821962, 826346, 826506, 775962, 791497	207	357	13528	1.8306066387907818	1.0	0.5703571104085989	81.60227001667919
GOTERM_BP_FAT	GO:0032940~secretion by cell	7	2.788844621513944	0.09711974068094782	775646, 814932, 786568, 780201, 811688, 817242, 783012	207	207	13528	2.209993232047422	1.0	0.5713237702376164	81.84974782943492
UP_SEQ_FEATURE	domain:Link 1	2	0.796812749003984	0.09808045455126906	809477, 783052	246	8	19113	19.42378048780488	1.0	0.9179526695764031	79.86113771499733
UP_SEQ_FEATURE	domain:Link 2	2	0.796812749003984	0.09808045455126906	809477, 783052	246	8	19113	19.42378048780488	1.0	0.9179526695764031	79.86113771499733
UP_SEQ_FEATURE	region of interest:A	2	0.796812749003984	0.09808045455126906	814932, 780201	246	8	19113	19.42378048780488	1.0	0.9179526695764031	79.86113771499733
SP_PIR_KEYWORDS	tumor suppressor	5	1.9920318725099602	0.09808659806828199	794949, 772229, 811586, 811342, 785457	246	137	19235	2.8536882084149306	0.9999999999999917	0.4281636985481424	75.07121512152762
GOTERM_MF_FAT	GO:0008017~microtubule binding	4	1.593625498007968	0.09838958122204547	810162, 794151, 785288, 813479	200	72	12983	3.606388888888889	1.0	0.7218036771664811	76.65747071355891
GOTERM_BP_FAT	GO:0048747~muscle fiber development	3	1.1952191235059761	0.0990302526869417	810642, 826993, 815981	207	35	13528	5.6016563146997935	1.0	0.5768655319033644	82.48070644318292
GOTERM_BP_FAT	GO:0051172~negative regulation of nitrogen compound metabolic process	13	5.179282868525896	0.09918631830315283	818877, 823292, 802109, 800532, 796198, 820893, 773886, 815629, 811786, 789944, 814629, 772279, 793585	207	519	13528	1.6369644336470173	1.0	0.5755595428102338	82.5313264428499
