# Supplementary material for: Biclustering of transcriptome sequencing data reveals human tissue-specific circular RNAs
Source: BMC Genomics. 2018 Jan 19;19(Suppl 1):958. doi: 10.1186/s12864-017-4335-9 (PMC5780853; doi:10.1186/s12864-017-4335-9)
Supplement: Supplementary file 5 — Collection of circRNAs can serve as potential diagnostic biomarkers. (XLSX 110 kb) [file 12864_2017_4335_MOESM5_ESM.xlsx]

## Sheet: 工作表1
Back spliced junction site	Tissue	Condition	Model
chr10:105148923-105151947	Skin	Cancer	SD10_10.txt
chr10:105152223-105156165	Skin	Cancer	SD10_10.txt
chr10:106015029-106019333	Skin	Cancer	SD10_10.txt
chr10:106019556-106022736	Skin	Cancer	SD10_10.txt
chr10:120928045-120928688	Skin	Cancer	SD10_10.txt
chr10:12215812-12219791	Skin	Cancer	SD10_10.txt
chr10:12226955-12228227	Skin	Cancer	SD10_10.txt
chr10:127516207-127519130	Skin	Cancer	SD10_10.txt
chr1:109953735-109954498	Skin	Cancer	SD10_10.txt
chr1:110279791-110280078	Skin	Cancer	SD10_10.txt
chr1:110280189-110280277	Skin	Cancer	SD10_10.txt
chr1:110280373-110280712	Skin	Cancer	SD10_10.txt
chr1:110282115-110282454	Skin	Cancer	SD10_10.txt
chr11:104912446-104914209	Skin	Cancer	SD10_10.txt
chr11:108013277-108014709	Skin	Cancer	SD10_10.txt
chr11:108014774-108016928	Skin	Cancer	SD10_10.txt
chr1:110944205-110946540	Skin	Cancer	SD10_10.txt
chr1:110946658-110948939	Skin	Cancer	SD10_10.txt
chr11:112103956-112104154	Skin	Cancer	SD10_10.txt
chr11:118890963-118892469	Skin	Cancer	SD10_10.txt
chr11:118892596-118894030	Skin	Cancer	SD10_10.txt
chr11:14529312-14532417	Skin	Cancer	SD10_10.txt
chr11:14532497-14535115	Skin	Cancer	SD10_10.txt
chr11:14539527-14540542	Skin	Cancer	SD10_10.txt
chr11:32608690-32610139	Skin	Cancer	SD10_10.txt
chr11:32610681-32611092	Skin	Cancer	SD10_10.txt
chr11:32616559-32617511	Skin	Cancer	SD10_10.txt
chr11:32617593-32622234	Skin	Cancer	SD10_10.txt
chr11:32622378-32623307	Skin	Cancer	SD10_10.txt
chr1:1337636-1341188	Skin	Cancer	SD10_10.txt
chr11:36302387-36310911	Skin	Cancer	SD10_10.txt
chr11:47648679-47650504	Skin	Cancer	SD10_10.txt
chr1:150266318-150266754	Skin	Cancer	SD10_10.txt
chr1:151139017-151139409	Skin	Cancer	SD10_10.txt
chr1:151139498-151139596	Skin	Cancer	SD10_10.txt
chr1:151139694-151139801	Skin	Cancer	SD10_10.txt
chr1:151139890-151140619	Skin	Cancer	SD10_10.txt
chr1:151140814-151141461	Skin	Cancer	SD10_10.txt
chr1:153591514-153598795	Skin	Cancer	SD10_10.txt
chr1:153599009-153599958	Skin	Cancer	SD10_10.txt
chr1:153635609-153635690	Skin	Cancer	SD10_10.txt
chr1:153641033-153642311	Skin	Cancer	SD10_10.txt
chr1:154246437-154247425	Skin	Cancer	SD10_10.txt
chr1:154247736-154247868	Skin	Cancer	SD10_10.txt
chr1:154247959-154248091	Skin	Cancer	SD10_10.txt
chr1:155145104-155145213	Skin	Cancer	SD10_10.txt
chr1:156024748-156025053	Skin	Cancer	SD10_10.txt
chr1:156707326-156707437	Skin	Cancer	SD10_10.txt
chr1:156707926-156708134	Skin	Cancer	SD10_10.txt
chr1:156708230-156708313	Skin	Cancer	SD10_10.txt
chr1:161126807-161127043	Skin	Cancer	SD10_10.txt
chr1:161127107-161127406	Skin	Cancer	SD10_10.txt
chr11:61556707-61557256	Skin	Cancer	SD10_10.txt
chr11:62529376-62530338	Skin	Cancer	SD10_10.txt
chr11:62532704-62532811	Skin	Cancer	SD10_10.txt
chr11:62532877-62533124	Skin	Cancer	SD10_10.txt
chr11:62533196-62533714	Skin	Cancer	SD10_10.txt
chr11:62533748-62533965	Skin	Cancer	SD10_10.txt
chr11:62556682-62556763	Skin	Cancer	SD10_10.txt
chr11:62556898-62557072	Skin	Cancer	SD10_10.txt
chr11:62557151-62557357	Skin	Cancer	SD10_10.txt
chr11:63764120-63764328	Skin	Cancer	SD10_10.txt
chr1:165697358-165712403	Skin	Cancer	SD10_10.txt
chr1:165721406-165723464	Skin	Cancer	SD10_10.txt
chr11:6703633-6703977	Skin	Cancer	SD10_10.txt
chr11:68658863-68660357	Skin	Cancer	SD10_10.txt
chr11:68664146-68665394	Skin	Cancer	SD10_10.txt
chr11:68665480-68668015	Skin	Cancer	SD10_10.txt
chr1:17345453-17349102	Skin	Cancer	SD10_10.txt
chr1:17350569-17354243	Skin	Cancer	SD10_10.txt
chr1:17354360-17355094	Skin	Cancer	SD10_10.txt
chr1:17359640-17371255	Skin	Cancer	SD10_10.txt
chr1:17371383-17380442	Skin	Cancer	SD10_10.txt
chr1:173834420-173834647	Skin	Cancer	SD10_10.txt
chr1:173834685-173834994	Skin	Cancer	SD10_10.txt
chr11:77781082-77784043	Skin	Cancer	SD10_10.txt
chr11:77784187-77790624	Skin	Cancer	SD10_10.txt
chr1:186324690-186324766	Skin	Cancer	SD10_10.txt
chr11:87847308-87882842	Skin	Cancer	SD10_10.txt
chr11:88911940-88924369	Skin	Cancer	SD10_10.txt
chr11:88924586-88960990	Skin	Cancer	SD10_10.txt
chr11:94696679-94699459	Skin	Cancer	SD10_10.txt
chr1:201926702-201932743	Skin	Cancer	SD10_10.txt
chr1:201934671-201938596	Skin	Cancer	SD10_10.txt
chr12:102437990-102439831	Skin	Cancer	SD10_10.txt
chr12:105382031-105385489	Skin	Cancer	SD10_10.txt
chr12:108082579-108086590	Skin	Cancer	SD10_10.txt
chr12:108086873-108090250	Skin	Cancer	SD10_10.txt
chr12:110929927-110930800	Skin	Cancer	SD10_10.txt
chr12:110931036-110933816	Skin	Cancer	SD10_10.txt
chr1:220145489-220146579	Skin	Cancer	SD10_10.txt
chr12:21791404-21794885	Skin	Cancer	SD10_10.txt
chr1:236368550-236371349	Skin	Cancer	SD10_10.txt
chr12:4771801-4777622	Skin	Cancer	SD10_10.txt
chr12:50135394-50146246	Skin	Cancer	SD10_10.txt
chr12:50146332-50146755	Skin	Cancer	SD10_10.txt
chr12:50146864-50149417	Skin	Cancer	SD10_10.txt
chr12:50152545-50153003	Skin	Cancer	SD10_10.txt
chr12:53689725-53690027	Skin	Cancer	SD10_10.txt
chr12:53690059-53691633	Skin	Cancer	SD10_10.txt
chr12:54066429-54069836	Skin	Cancer	SD10_10.txt
chr12:54741835-54743403	Skin	Cancer	SD10_10.txt
chr12:56119410-56119596	Skin	Cancer	SD10_10.txt
chr12:56120045-56120483	Skin	Cancer	SD10_10.txt
chr12:56120748-56120934	Skin	Cancer	SD10_10.txt
chr12:56349166-56349247	Skin	Cancer	SD10_10.txt
chr12:56704379-56704741	Skin	Cancer	SD10_10.txt
chr12:57106974-57107320	Skin	Cancer	SD10_10.txt
chr12:57627893-57628016	Skin	Cancer	SD10_10.txt
chr12:57910963-57911051	Skin	Cancer	SD10_10.txt
chr12:6601633-6602027	Skin	Cancer	SD10_10.txt
chr12:6602138-6602223	Skin	Cancer	SD10_10.txt
chr12:66531946-66532503	Skin	Cancer	SD10_10.txt
chr12:66532549-66539620	Skin	Cancer	SD10_10.txt
chr12:66539738-66541687	Skin	Cancer	SD10_10.txt
chr12:66541721-66546050	Skin	Cancer	SD10_10.txt
chr12:66546156-66547119	Skin	Cancer	SD10_10.txt
chr12:66547228-66563634	Skin	Cancer	SD10_10.txt
chr12:69980124-69980532	Skin	Cancer	SD10_10.txt
chr12:7083855-7084251	Skin	Cancer	SD10_10.txt
chr12:7084540-7084857	Skin	Cancer	SD10_10.txt
chr1:28220617-28220800	Skin	Cancer	SD10_10.txt
chr12:95365396-95387945	Skin	Cancer	SD10_10.txt
chr12:95388033-95396514	Skin	Cancer	SD10_10.txt
chr12:95396597-95397370	Skin	Cancer	SD10_10.txt
chr13:21750856-21751050	Skin	Cancer	SD10_10.txt
chr1:32688231-32689634	Skin	Cancer	SD10_10.txt
chr1:32689722-32690010	Skin	Cancer	SD10_10.txt
chr1:32690076-32691771	Skin	Cancer	SD10_10.txt
chr1:32691921-32692003	Skin	Cancer	SD10_10.txt
chr1:32694417-32694735	Skin	Cancer	SD10_10.txt
chr1:32696620-32696715	Skin	Cancer	SD10_10.txt
chr13:29233324-29236546	Skin	Cancer	SD10_10.txt
chr13:29236644-29238645	Skin	Cancer	SD10_10.txt
chr13:29238706-29242609	Skin	Cancer	SD10_10.txt
chr13:29242711-29246475	Skin	Cancer	SD10_10.txt
chr13:29246569-29252171	Skin	Cancer	SD10_10.txt
chr13:37576446-37576624	Skin	Cancer	SD10_10.txt
chr13:37577144-37578652	Skin	Cancer	SD10_10.txt
chr13:37578698-37580056	Skin	Cancer	SD10_10.txt
chr13:37580162-37580251	Skin	Cancer	SD10_10.txt
chr13:37580297-37581111	Skin	Cancer	SD10_10.txt
chr13:37581208-37582193	Skin	Cancer	SD10_10.txt
chr13:37582314-37582865	Skin	Cancer	SD10_10.txt
chr13:47351758-47354069	Skin	Cancer	SD10_10.txt
chr13:47355750-47356801	Skin	Cancer	SD10_10.txt
chr1:36068975-36070833	Skin	Cancer	SD10_10.txt
chr1:36102033-36106942	Skin	Cancer	SD10_10.txt
chr1:36921979-36923523	Skin	Cancer	SD10_10.txt
chr13:76100775-76104249	Skin	Cancer	SD10_10.txt
chr1:38484249-38484730	Skin	Cancer	SD10_10.txt
chr1:39492074-39494394	Skin	Cancer	SD10_10.txt
chr14:100808908-100809611	Skin	Cancer	SD10_10.txt
chr14:100813183-100820023	Skin	Cancer	SD10_10.txt
chr14:100820206-100820783	Skin	Cancer	SD10_10.txt
chr14:100826999-100828044	Skin	Cancer	SD10_10.txt
chr14:100835595-100841619	Skin	Cancer	SD10_10.txt
chr14:104380321-104381402	Skin	Cancer	SD10_10.txt
chr14:104381526-104387806	Skin	Cancer	SD10_10.txt
chr14:20924260-20924826	Skin	Cancer	SD10_10.txt
chr14:23034037-23043958	Skin	Cancer	SD10_10.txt
chr14:23044133-23057852	Skin	Cancer	SD10_10.txt
chr14:24686429-24687338	Skin	Cancer	SD10_10.txt
chr14:34985792-34993902	Skin	Cancer	SD10_10.txt
chr14:51372274-51374988	Skin	Cancer	SD10_10.txt
chr14:54898938-54903086	Skin	Cancer	SD10_10.txt
chr14:58714550-58718836	Skin	Cancer	SD10_10.txt
chr14:58724564-58724642	Skin	Cancer	SD10_10.txt
chr14:58727738-58730422	Skin	Cancer	SD10_10.txt
chr14:58734238-58737135	Skin	Cancer	SD10_10.txt
chr14:58737716-58738568	Skin	Cancer	SD10_10.txt
chr14:65390844-65392727	Skin	Cancer	SD10_10.txt
chr14:65392798-65398855	Skin	Cancer	SD10_10.txt
chr14:67805479-67807156	Skin	Cancer	SD10_10.txt
chr14:67807235-67810088	Skin	Cancer	SD10_10.txt
chr14:67810155-67812484	Skin	Cancer	SD10_10.txt
chr14:67812588-67814125	Skin	Cancer	SD10_10.txt
chr14:67814170-67815753	Skin	Cancer	SD10_10.txt
chr14:67815821-67817327	Skin	Cancer	SD10_10.txt
chr14:67817407-67819639	Skin	Cancer	SD10_10.txt
chr14:67819757-67826374	Skin	Cancer	SD10_10.txt
chr14:67831725-67841184	Skin	Cancer	SD10_10.txt
chr14:67848407-67849163	Skin	Cancer	SD10_10.txt
chr14:67849307-67850031	Skin	Cancer	SD10_10.txt
chr14:70793166-70795890	Skin	Cancer	SD10_10.txt
chr14:70809446-70826235	Skin	Cancer	SD10_10.txt
chr14:75601709-75602462	Skin	Cancer	SD10_10.txt
chr14:78174551-78177180	Skin	Cancer	SD10_10.txt
chr14:78182222-78183838	Skin	Cancer	SD10_10.txt
chr14:92582573-92583841	Skin	Cancer	SD10_10.txt
chr15:31362429-31369107	Skin	Cancer	SD10_10.txt
chr15:31369187-31393859	Skin	Cancer	SD10_10.txt
chr15:34376687-34380253	Skin	Cancer	SD10_10.txt
chr15:34520790-34521953	Skin	Cancer	SD10_10.txt
chr15:34634309-34635220	Skin	Cancer	SD10_10.txt
chr15:40329219-40330482	Skin	Cancer	SD10_10.txt
chr15:42701578-42701984	Skin	Cancer	SD10_10.txt
chr15:42702042-42702128	Skin	Cancer	SD10_10.txt
chr15:42702694-42702785	Skin	Cancer	SD10_10.txt
chr15:42703198-42703484	Skin	Cancer	SD10_10.txt
chr15:42703543-42703944	Skin	Cancer	SD10_10.txt
chr1:54387440-54389576	Skin	Cancer	SD10_10.txt
chr1:54389620-54394044	Skin	Cancer	SD10_10.txt
chr15:44093767-44093908	Skin	Cancer	SD10_10.txt
chr15:48413362-48414053	Skin	Cancer	SD10_10.txt
chr15:48414233-48426454	Skin	Cancer	SD10_10.txt
chr15:48427181-48428879	Skin	Cancer	SD10_10.txt
chr15:48429160-48431165	Skin	Cancer	SD10_10.txt
chr15:48431372-48433309	Skin	Cancer	SD10_10.txt
chr15:48433411-48434225	Skin	Cancer	SD10_10.txt
chr15:59934461-59942867	Skin	Cancer	SD10_10.txt
chr15:63446259-63447819	Skin	Cancer	SD10_10.txt
chr15:63447930-63448611	Skin	Cancer	SD10_10.txt
chr15:64373350-64380885	Skin	Cancer	SD10_10.txt
chr15:64673237-64673524	Skin	Cancer	SD10_10.txt
chr15:66792514-66792630	Skin	Cancer	SD10_10.txt
chr15:78575863-78577602	Skin	Cancer	SD10_10.txt
chr15:78577681-78578382	Skin	Cancer	SD10_10.txt
chr15:78580724-78581960	Skin	Cancer	SD10_10.txt
chr15:78582054-78582292	Skin	Cancer	SD10_10.txt
chr15:78582441-78584957	Skin	Cancer	SD10_10.txt
chr15:78585130-78585508	Skin	Cancer	SD10_10.txt
chr15:78585614-78587287	Skin	Cancer	SD10_10.txt
chr15:78832881-78834246	Skin	Cancer	SD10_10.txt
chr15:78834272-78834518	Skin	Cancer	SD10_10.txt
chr15:78834561-78834824	Skin	Cancer	SD10_10.txt
chr15:78834987-78836531	Skin	Cancer	SD10_10.txt
chr15:78836609-78837210	Skin	Cancer	SD10_10.txt
chr15:78837299-78837975	Skin	Cancer	SD10_10.txt
chr15:78839040-78841131	Skin	Cancer	SD10_10.txt
chr15:80253516-80263041	Skin	Cancer	SD10_10.txt
chr15:85213300-85213955	Skin	Cancer	SD10_10.txt
chr1:62160442-62166605	Skin	Cancer	SD10_10.txt
chr1:6257816-6259621	Skin	Cancer	SD10_10.txt
chr16:27236557-27237046	Skin	Cancer	SD10_10.txt
chr16:27246620-27268755	Skin	Cancer	SD10_10.txt
chr16:2825557-2826993	Skin	Cancer	SD10_10.txt
chr16:2827128-2827237	Skin	Cancer	SD10_10.txt
chr16:28548990-28549326	Skin	Cancer	SD10_10.txt
chr16:28549476-28550116	Skin	Cancer	SD10_10.txt
chr1:64117523-64120002	Skin	Cancer	SD10_10.txt
chr16:66967642-66967889	Skin	Cancer	SD10_10.txt
chr16:69747032-69748866	Skin	Cancer	SD10_10.txt
chr16:69748980-69752025	Skin	Cancer	SD10_10.txt
chr16:69752437-69760335	Skin	Cancer	SD10_10.txt
chr16:81010076-81015410	Skin	Cancer	SD10_10.txt
chr16:81045715-81047740	Skin	Cancer	SD10_10.txt
chr16:83841726-83842284	Skin	Cancer	SD10_10.txt
chr16:83843030-83845025	Skin	Cancer	SD10_10.txt
chr16:88925199-88926070	Skin	Cancer	SD10_10.txt
chr16:88926158-88926300	Skin	Cancer	SD10_10.txt
chr16:89628799-89629291	Skin	Cancer	SD10_10.txt
chr17:16343017-16343498	Skin	Cancer	SD10_10.txt
chr17:16343567-16344387	Skin	Cancer	SD10_10.txt
chr17:30807215-30807506	Skin	Cancer	SD10_10.txt
chr17:30807649-30807770	Skin	Cancer	SD10_10.txt
chr17:36909082-36909402	Skin	Cancer	SD10_10.txt
chr17:36912243-36916683	Skin	Cancer	SD10_10.txt
chr17:36916861-36918663	Skin	Cancer	SD10_10.txt
chr17:39846441-39847033	Skin	Cancer	SD10_10.txt
chr17:40950185-40950485	Skin	Cancer	SD10_10.txt
chr17:46971811-46972517	Skin	Cancer	SD10_10.txt
chr17:4699591-4700022	Skin	Cancer	SD10_10.txt
chr17:4700090-4700732	Skin	Cancer	SD10_10.txt
chr17:4700864-4700976	Skin	Cancer	SD10_10.txt
chr17:4701106-4701303	Skin	Cancer	SD10_10.txt
chr17:4701448-4701574	Skin	Cancer	SD10_10.txt
chr17:48447460-48447815	Skin	Cancer	SD10_10.txt
chr17:5324786-5326088	Skin	Cancer	SD10_10.txt
chr17:55918413-55918543	Skin	Cancer	SD10_10.txt
chr17:55918621-55926600	Skin	Cancer	SD10_10.txt
chr17:55926771-55927327	Skin	Cancer	SD10_10.txt
chr1:76257991-76259768	Skin	Cancer	SD10_10.txt
chr17:6544547-6545072	Skin	Cancer	SD10_10.txt
chr17:66040187-66040436	Skin	Cancer	SD10_10.txt
chr17:6916080-6916984	Skin	Cancer	SD10_10.txt
chr17:72199884-72200056	Skin	Cancer	SD10_10.txt
chr17:7307008-7307318	Skin	Cancer	SD10_10.txt
chr17:73258948-73259420	Skin	Cancer	SD10_10.txt
chr17:73259588-73261782	Skin	Cancer	SD10_10.txt
chr17:76867088-76869900	Skin	Cancer	SD10_10.txt
chr17:79851490-79852342	Skin	Cancer	SD10_10.txt
chr17:79852462-79857795	Skin	Cancer	SD10_10.txt
chr1:8022935-8025383	Skin	Cancer	SD10_10.txt
chr18:12718634-12720508	Skin	Cancer	SD10_10.txt
chr18:43664329-43664469	Skin	Cancer	SD10_10.txt
chr18:44683908-44702557	Skin	Cancer	SD10_10.txt
chr1:84967653-84971693	Skin	Cancer	SD10_10.txt
chr18:56823039-56824839	Skin	Cancer	SD10_10.txt
chr18:56824897-56825863	Skin	Cancer	SD10_10.txt
chr1:87329288-87333735	Skin	Cancer	SD10_10.txt
chr19:19637069-19638089	Skin	Cancer	SD10_10.txt
chr19:19638579-19638815	Skin	Cancer	SD10_10.txt
chr19:35612014-35612125	Skin	Cancer	SD10_10.txt
chr19:36038142-36038225	Skin	Cancer	SD10_10.txt
chr19:36604968-36605078	Skin	Cancer	SD10_10.txt
chr19:39306647-39306923	Skin	Cancer	SD10_10.txt
chr19:39307769-39307955	Skin	Cancer	SD10_10.txt
chr19:41281574-41281656	Skin	Cancer	SD10_10.txt
chr19:41281790-41282873	Skin	Cancer	SD10_10.txt
chr19:41282984-41283301	Skin	Cancer	SD10_10.txt
chr19:42364359-42364844	Skin	Cancer	SD10_10.txt
chr19:45451790-45451957	Skin	Cancer	SD10_10.txt
chr19:45452117-45452415	Skin	Cancer	SD10_10.txt
chr19:5896586-5896915	Skin	Cancer	SD10_10.txt
chr19:5897008-5903622	Skin	Cancer	SD10_10.txt
chr19:59063143-59063272	Skin	Cancer	SD10_10.txt
chr19:8381529-8385740	Skin	Cancer	SD10_10.txt
chr20:10394579-10401175	Skin	Cancer	SD10_10.txt
chr20:16710809-16712312	Skin	Cancer	SD10_10.txt
chr20:18548240-18549882	Skin	Cancer	SD10_10.txt
chr20:20006411-20007427	Skin	Cancer	SD10_10.txt
chr20:20007563-20013151	Skin	Cancer	SD10_10.txt
chr20:20013297-20013745	Skin	Cancer	SD10_10.txt
chr20:2633577-2633924	Skin	Cancer	SD10_10.txt
chr20:33867921-33868456	Skin	Cancer	SD10_10.txt
chr20:34287685-34288719	Skin	Cancer	SD10_10.txt
chr20:35862498-35864982	Skin	Cancer	SD10_10.txt
chr20:43514527-43530171	Skin	Cancer	SD10_10.txt
chr20:43533772-43534641	Skin	Cancer	SD10_10.txt
chr20:47895253-47895640	Skin	Cancer	SD10_10.txt
chr20:47895745-47897021	Skin	Cancer	SD10_10.txt
chr20:47895745-47905581	Skin	Cancer	SD10_10.txt
chr20:47897107-47897439	Skin	Cancer	SD10_10.txt
chr20:47897501-47905581	Skin	Cancer	SD10_10.txt
chr20:49551773-49552684	Skin	Cancer	SD10_10.txt
chr20:57610181-57611525	Skin	Cancer	SD10_10.txt
chr20:60712482-60713226	Skin	Cancer	SD10_10.txt
chr20:60962970-60963364	Skin	Cancer	SD10_10.txt
chr21:27102112-27107163	Skin	Cancer	SD10_10.txt
chr21:34915475-34918518	Skin	Cancer	SD10_10.txt
chr21:34918685-34921781	Skin	Cancer	SD10_10.txt
chr21:35276325-35279644	Skin	Cancer	SD10_10.txt
chr21:35279757-35281385	Skin	Cancer	SD10_10.txt
chr21:35281515-35284592	Skin	Cancer	SD10_10.txt
chr21:35284703-35286753	Skin	Cancer	SD10_10.txt
chr21:35286804-35288031	Skin	Cancer	SD10_10.txt
chr21:35890554-35893796	Skin	Cancer	SD10_10.txt
chr21:35896008-35898960	Skin	Cancer	SD10_10.txt
chr2:136669063-136670055	Skin	Cancer	SD10_10.txt
chr2:136673942-136678022	Skin	Cancer	SD10_10.txt
chr2:143685310-143712378	Skin	Cancer	SD10_10.txt
chr21:48019416-48022190	Skin	Cancer	SD10_10.txt
chr21:48022329-48024925	Skin	Cancer	SD10_10.txt
chr2:150436162-150438640	Skin	Cancer	SD10_10.txt
chr2:162173080-162175332	Skin	Cancer	SD10_10.txt
chr2:162224060-162224294	Skin	Cancer	SD10_10.txt
chr2:162226688-162227682	Skin	Cancer	SD10_10.txt
chr2:162227833-162241974	Skin	Cancer	SD10_10.txt
chr2:187365020-187365999	Skin	Cancer	SD10_10.txt
chr2:198365163-198365797	Skin	Cancer	SD10_10.txt
chr2:201943745-201950181	Skin	Cancer	SD10_10.txt
chr2:203147195-203149067	Skin	Cancer	SD10_10.txt
chr2:203149204-203152382	Skin	Cancer	SD10_10.txt
chr2:203152447-203155045	Skin	Cancer	SD10_10.txt
chr2:203772682-203776158	Skin	Cancer	SD10_10.txt
chr22:18081054-18082792	Skin	Cancer	SD10_10.txt
chr22:19420130-19420787	Skin	Cancer	SD10_10.txt
chr22:19422417-19423160	Skin	Cancer	SD10_10.txt
chr22:19444441-19445593	Skin	Cancer	SD10_10.txt
chr22:24953768-24963951	Skin	Cancer	SD10_10.txt
chr22:30163537-30165666	Skin	Cancer	SD10_10.txt
chr22:36908649-36912524	Skin	Cancer	SD10_10.txt
chr22:38349814-38352779	Skin	Cancer	SD10_10.txt
chr22:38352849-38355352	Skin	Cancer	SD10_10.txt
chr22:38355483-38363105	Skin	Cancer	SD10_10.txt
chr22:38363177-38363631	Skin	Cancer	SD10_10.txt
chr22:40750331-40754867	Skin	Cancer	SD10_10.txt
chr22:40755310-40756405	Skin	Cancer	SD10_10.txt
chr22:40760369-40760883	Skin	Cancer	SD10_10.txt
chr22:40761060-40762439	Skin	Cancer	SD10_10.txt
chr22:41360121-41363802	Skin	Cancer	SD10_10.txt
chr22:41363888-41368479	Skin	Cancer	SD10_10.txt
chr22:42071199-42076247	Skin	Cancer	SD10_10.txt
chr22:42076368-42078359	Skin	Cancer	SD10_10.txt
chr22:42076368-42084797	Skin	Cancer	SD10_10.txt
chr22:42482318-42483063	Skin	Cancer	SD10_10.txt
chr22:42483179-42486609	Skin	Cancer	SD10_10.txt
chr2:24291329-24296945	Skin	Cancer	SD10_10.txt
chr2:26502983-26505712	Skin	Cancer	SD10_10.txt
chr2:26507825-26508274	Skin	Cancer	SD10_10.txt
chr2:27438621-27439390	Skin	Cancer	SD10_10.txt
chr2:27439488-27439711	Skin	Cancer	SD10_10.txt
chr2:27532849-27534766	Skin	Cancer	SD10_10.txt
chr2:27535456-27535546	Skin	Cancer	SD10_10.txt
chr2:27535639-27535860	Skin	Cancer	SD10_10.txt
chr2:27997397-28002299	Skin	Cancer	SD10_10.txt
chr2:32264395-32264489	Skin	Cancer	SD10_10.txt
chr2:32264561-32264801	Skin	Cancer	SD10_10.txt
chr2:37429046-37429926	Skin	Cancer	SD10_10.txt
chr2:37438225-37438985	Skin	Cancer	SD10_10.txt
chr2:37571994-37579931	Skin	Cancer	SD10_10.txt
chr2:37580078-37586722	Skin	Cancer	SD10_10.txt
chr2:37587001-37594374	Skin	Cancer	SD10_10.txt
chr2:37594551-37596827	Skin	Cancer	SD10_10.txt
chr2:37596927-37599498	Skin	Cancer	SD10_10.txt
chr2:37599615-37599824	Skin	Cancer	SD10_10.txt
chr2:38973321-38973835	Skin	Cancer	SD10_10.txt
chr2:47389801-47397872	Skin	Cancer	SD10_10.txt
chr2:63822653-63824532	Skin	Cancer	SD10_10.txt
chr2:63824708-63826303	Skin	Cancer	SD10_10.txt
chr2:63826426-63831829	Skin	Cancer	SD10_10.txt
chr2:63832006-63832413	Skin	Cancer	SD10_10.txt
chr2:63832527-63833072	Skin	Cancer	SD10_10.txt
chr2:63833162-63833995	Skin	Cancer	SD10_10.txt
chr2:73959412-73961555	Skin	Cancer	SD10_10.txt
chr2:84668583-84670407	Skin	Cancer	SD10_10.txt
chr2:85824301-85824567	Skin	Cancer	SD10_10.txt
chr2:9547727-9548241	Skin	Cancer	SD10_10.txt
chr3:10167392-10167952	Skin	Cancer	SD10_10.txt
chr3:119236162-119242452	Skin	Cancer	SD10_10.txt
chr3:126676394-126679038	Skin	Cancer	SD10_10.txt
chr3:127801417-127806548	Skin	Cancer	SD10_10.txt
chr3:127819587-127820401	Skin	Cancer	SD10_10.txt
chr3:139076800-139077041	Skin	Cancer	SD10_10.txt
chr3:14225532-14239535	Skin	Cancer	SD10_10.txt
chr3:146234954-146239330	Skin	Cancer	SD10_10.txt
chr3:179306783-179310431	Skin	Cancer	SD10_10.txt
chr3:179311683-179316462	Skin	Cancer	SD10_10.txt
chr3:195296006-195298147	Skin	Cancer	SD10_10.txt
chr3:195298236-195300720	Skin	Cancer	SD10_10.txt
chr3:195300842-195306209	Skin	Cancer	SD10_10.txt
chr3:49059654-49059778	Skin	Cancer	SD10_10.txt
chr3:49059971-49060134	Skin	Cancer	SD10_10.txt
chr3:49060201-49060308	Skin	Cancer	SD10_10.txt
chr3:49060409-49060488	Skin	Cancer	SD10_10.txt
chr3:52722208-52723089	Skin	Cancer	SD10_10.txt
chr3:52740298-52740659	Skin	Cancer	SD10_10.txt
chr3:52740719-52740808	Skin	Cancer	SD10_10.txt
chr3:53922510-53925796	Skin	Cancer	SD10_10.txt
chr3:58414341-58415434	Skin	Cancer	SD10_10.txt
chr3:62305507-62306134	Skin	Cancer	SD10_10.txt
chr3:62317074-62318929	Skin	Cancer	SD10_10.txt
chr3:63819875-63820829	Skin	Cancer	SD10_10.txt
chr3:63820899-63820999	Skin	Cancer	SD10_10.txt
chr3:63821066-63821976	Skin	Cancer	SD10_10.txt
chr3:63824175-63825331	Skin	Cancer	SD10_10.txt
chr3:69985906-69986972	Skin	Cancer	SD10_10.txt
chr3:69987200-69988248	Skin	Cancer	SD10_10.txt
chr3:69988332-69990386	Skin	Cancer	SD10_10.txt
chr3:69990482-69998201	Skin	Cancer	SD10_10.txt
chr3:70001037-70005605	Skin	Cancer	SD10_10.txt
chr3:70005681-70008423	Skin	Cancer	SD10_10.txt
chr3:70008571-70013997	Skin	Cancer	SD10_10.txt
chr4:119200586-119200778	Skin	Cancer	SD10_10.txt
chr4:122589682-122590756	Skin	Cancer	SD10_10.txt
chr4:140213763-140216196	Skin	Cancer	SD10_10.txt
chr4:53579126-53579660	Skin	Cancer	SD10_10.txt
chr4:667190-667700	Skin	Cancer	SD10_10.txt
chr5:132202727-132203179	Skin	Cancer	SD10_10.txt
chr5:133502934-133509616	Skin	Cancer	SD10_10.txt
chr5:133716499-133724015	Skin	Cancer	SD10_10.txt
chr5:149823916-149825171	Skin	Cancer	SD10_10.txt
chr5:151122520-151125839	Skin	Cancer	SD10_10.txt
chr5:151126010-151131264	Skin	Cancer	SD10_10.txt
chr5:154335996-154336694	Skin	Cancer	SD10_10.txt
chr5:154336772-154339539	Skin	Cancer	SD10_10.txt
chr5:159437865-159462146	Skin	Cancer	SD10_10.txt
chr5:159470176-159476520	Skin	Cancer	SD10_10.txt
chr5:159478190-159491938	Skin	Cancer	SD10_10.txt
chr5:172410967-172421777	Skin	Cancer	SD10_10.txt
chr5:52899360-52942062	Skin	Cancer	SD10_10.txt
chr5:52942235-52954380	Skin	Cancer	SD10_10.txt
chr5:6374539-6377278	Skin	Cancer	SD10_10.txt
chr5:8457879-8460045	Skin	Cancer	SD10_10.txt
chr6:10723474-10724802	Skin	Cancer	SD10_10.txt
chr6:10726241-10728872	Skin	Cancer	SD10_10.txt
chr6:125597389-125598247	Skin	Cancer	SD10_10.txt
chr6:125598386-125613986	Skin	Cancer	SD10_10.txt
chr6:13305419-13306629	Skin	Cancer	SD10_10.txt
chr6:13307977-13316802	Skin	Cancer	SD10_10.txt
chr6:13321327-13325325	Skin	Cancer	SD10_10.txt
chr6:170844493-170846321	Skin	Cancer	SD10_10.txt
chr6:170846428-170852688	Skin	Cancer	SD10_10.txt
chr6:24714668-24716375	Skin	Cancer	SD10_10.txt
chr6:24716552-24718767	Skin	Cancer	SD10_10.txt
chr6:24781849-24784314	Skin	Cancer	SD10_10.txt
chr6:24784782-24785865	Skin	Cancer	SD10_10.txt
chr6:26281815-26285261	Skin	Cancer	SD10_10.txt
chr6:30590675-30592659	Skin	Cancer	SD10_10.txt
chr6:31633985-31634597	Skin	Cancer	SD10_10.txt
chr6:31920175-31921505	Skin	Cancer	SD10_10.txt
chr6:33665527-33668220	Skin	Cancer	SD10_10.txt
chr6:33668290-33669122	Skin	Cancer	SD10_10.txt
chr6:33669197-33679325	Skin	Cancer	SD10_10.txt
chr6:34725731-34730371	Skin	Cancer	SD10_10.txt
chr6:34735774-34738067	Skin	Cancer	SD10_10.txt
chr6:41755563-41756969	Skin	Cancer	SD10_10.txt
chr6:41757074-41757268	Skin	Cancer	SD10_10.txt
chr6:42980359-42980663	Skin	Cancer	SD10_10.txt
chr6:43639643-43642938	Skin	Cancer	SD10_10.txt
chr6:7295718-7298155	Skin	Cancer	SD10_10.txt
chr6:7301805-7303782	Skin	Cancer	SD10_10.txt
chr6:7310262-7313274	Skin	Cancer	SD10_10.txt
chr6:75950101-75950891	Skin	Cancer	SD10_10.txt
chr6:75950981-75953432	Skin	Cancer	SD10_10.txt
chr6:79913347-79918263	Skin	Cancer	SD10_10.txt
chr6:8097700-8102667	Skin	Cancer	SD10_10.txt
chr6:86387593-86387671	Skin	Cancer	SD10_10.txt
chr6:86387750-86387853	Skin	Cancer	SD10_10.txt
chr6:86387906-86388411	Skin	Cancer	SD10_10.txt
chr7:102950922-102952089	Skin	Cancer	SD10_10.txt
chr7:103004754-103006522	Skin	Cancer	SD10_10.txt
chr7:104440516-104443285	Skin	Cancer	SD10_10.txt
chr7:104443410-104444402	Skin	Cancer	SD10_10.txt
chr7:116533099-116538825	Skin	Cancer	SD10_10.txt
chr7:117825748-117828331	Skin	Cancer	SD10_10.txt
chr7:117828459-117831965	Skin	Cancer	SD10_10.txt
chr7:132470421-132481202	Skin	Cancer	SD10_10.txt
chr7:139026268-139030246	Skin	Cancer	SD10_10.txt
chr7:140396642-140402665	Skin	Cancer	SD10_10.txt
chr7:140404763-140406362	Skin	Cancer	SD10_10.txt
chr7:141438210-141438923	Skin	Cancer	SD10_10.txt
chr7:141438990-141441968	Skin	Cancer	SD10_10.txt
chr7:141442029-141443360	Skin	Cancer	SD10_10.txt
chr7:141443501-141443701	Skin	Cancer	SD10_10.txt
chr7:141443789-141445295	Skin	Cancer	SD10_10.txt
chr7:141445384-141450110	Skin	Cancer	SD10_10.txt
chr7:20689770-20691042	Skin	Cancer	SD10_10.txt
chr7:27797752-27805452	Skin	Cancer	SD10_10.txt
chr7:27809453-27824781	Skin	Cancer	SD10_10.txt
chr7:27839709-27855967	Skin	Cancer	SD10_10.txt
chr7:27856657-27867356	Skin	Cancer	SD10_10.txt
chr7:27867439-27868246	Skin	Cancer	SD10_10.txt
chr7:30671157-30671862	Skin	Cancer	SD10_10.txt
chr7:30672053-30673350	Skin	Cancer	SD10_10.txt
chr7:32527369-32528236	Skin	Cancer	SD10_10.txt
chr7:32528264-32528860	Skin	Cancer	SD10_10.txt
chr7:32528956-32529931	Skin	Cancer	SD10_10.txt
chr7:42957434-42961456	Skin	Cancer	SD10_10.txt
chr7:42964396-42966134	Skin	Cancer	SD10_10.txt
chr7:42966267-42966981	Skin	Cancer	SD10_10.txt
chr7:45022921-45023420	Skin	Cancer	SD10_10.txt
chr7:48146679-48146957	Skin	Cancer	SD10_10.txt
chr7:48147104-48147814	Skin	Cancer	SD10_10.txt
chr7:54823574-54825187	Skin	Cancer	SD10_10.txt
chr7:75693756-75694119	Skin	Cancer	SD10_10.txt
chr7:96324203-96338999	Skin	Cancer	SD10_10.txt
chr7:97483992-97484664	Skin	Cancer	SD10_10.txt
chr7:99007792-99008686	Skin	Cancer	SD10_10.txt
chr7:99008809-99013760	Skin	Cancer	SD10_10.txt
chr7:99013883-99015051	Skin	Cancer	SD10_10.txt
chr7:99015218-99017013	Skin	Cancer	SD10_10.txt
chr7:99687369-99688021	Skin	Cancer	SD10_10.txt
chr7:99688277-99688524	Skin	Cancer	SD10_10.txt
chr7:99688572-99688660	Skin	Cancer	SD10_10.txt
chr7:99688953-99689042	Skin	Cancer	SD10_10.txt
chr8:100899846-100904135	Skin	Cancer	SD10_10.txt
chr8:100904280-100905866	Skin	Cancer	SD10_10.txt
chr8:101164144-101165521	Skin	Cancer	SD10_10.txt
chr8:110351619-110352717	Skin	Cancer	SD10_10.txt
chr8:121408364-121426229	Skin	Cancer	SD10_10.txt
chr8:121426351-121432091	Skin	Cancer	SD10_10.txt
chr8:121432178-121437545	Skin	Cancer	SD10_10.txt
chr8:121437606-121444269	Skin	Cancer	SD10_10.txt
chr8:121444363-121455424	Skin	Cancer	SD10_10.txt
chr8:17919249-17919787	Skin	Cancer	SD10_10.txt
chr8:37888236-37914598	Skin	Cancer	SD10_10.txt
chr8:37914778-37917421	Skin	Cancer	SD10_10.txt
chr8:42262442-42262888	Skin	Cancer	SD10_10.txt
chr8:48962538-48973241	Skin	Cancer	SD10_10.txt
chr8:59483524-59484763	Skin	Cancer	SD10_10.txt
chr8:59490767-59492181	Skin	Cancer	SD10_10.txt
chr8:63930189-63936465	Skin	Cancer	SD10_10.txt
chr8:67955552-67958046	Skin	Cancer	SD10_10.txt
chr8:74917120-74922235	Skin	Cancer	SD10_10.txt
chr8:74922364-74939023	Skin	Cancer	SD10_10.txt
chr8:86126860-86127149	Skin	Cancer	SD10_10.txt
chr8:99055003-99057170	Skin	Cancer	SD10_10.txt
chr8:99057627-99057735	Skin	Cancer	SD10_10.txt
chr9:113013742-113018691	Skin	Cancer	SD10_10.txt
chr9:117350200-117354831	Skin	Cancer	SD10_10.txt
chr9:117354932-117359849	Skin	Cancer	SD10_10.txt
chr9:127115988-127119042	Skin	Cancer	SD10_10.txt
chr9:127119194-127146876	Skin	Cancer	SD10_10.txt
chr9:127146935-127167595	Skin	Cancer	SD10_10.txt
chr9:127174771-127176186	Skin	Cancer	SD10_10.txt
chr9:127176284-127177120	Skin	Cancer	SD10_10.txt
chr9:136218837-136218915	Skin	Cancer	SD10_10.txt
chr9:139744042-139744464	Skin	Cancer	SD10_10.txt
chr9:139744589-139745206	Skin	Cancer	SD10_10.txt
chr9:32553942-32558907	Skin	Cancer	SD10_10.txt
chr9:32558952-32570957	Skin	Cancer	SD10_10.txt
chr9:32571050-32572878	Skin	Cancer	SD10_10.txt
chr9:33276562-33278110	Skin	Cancer	SD10_10.txt
chr9:5890936-5892449	Skin	Cancer	SD10_10.txt
chr9:5892551-5897556	Skin	Cancer	SD10_10.txt
chr9:5897653-5906884	Skin	Cancer	SD10_10.txt
chr9:5906998-5908639	Skin	Cancer	SD10_10.txt
chrX:119005976-119007266	Skin	Cancer	SD10_10.txt
chrX:119007356-119010476	Skin	Cancer	SD10_10.txt
chrX:153060209-153061888	Skin	Cancer	SD10_10.txt
chrX:153062987-153063179	Skin	Cancer	SD10_10.txt
chrX:153063269-153063525	Skin	Cancer	SD10_10.txt
chrX:153063591-153063783	Skin	Cancer	SD10_10.txt
chrX:153196300-153197523	Skin	Cancer	SD10_10.txt
chrX:153197568-153197768	Skin	Cancer	SD10_10.txt
chrX:153198037-153199395	Skin	Cancer	SD10_10.txt
chrX:15403238-15408306	Skin	Cancer	SD10_10.txt
chrX:15408373-15415570	Skin	Cancer	SD10_10.txt
chrX:15415653-15425627	Skin	Cancer	SD10_10.txt
chrX:15474177-15477779	Skin	Cancer	SD10_10.txt
chrX:15497944-15509284	Skin	Cancer	SD10_10.txt
chrX:23700643-23701787	Skin	Cancer	SD10_10.txt
chrX:23802000-23802410	Skin	Cancer	SD10_10.txt
chrX:77158264-77160680	Skin	Cancer	SD10_10.txt
chrX:9693880-9707524	Skin	Cancer	SD10_10.txt
chr10:101553442-101553648	Cervix	Cancer	SD10_8.txt
chr10:101591888-101594136	Cervix	Cancer	SD10_8.txt
chr10:101594292-101595847	Cervix	Cancer	SD10_8.txt
chr10:120818909-120819113	Cervix	Cancer	SD10_8.txt
chr10:120934104-120936532	Cervix	Cancer	SD10_8.txt
chr10:120936665-120938266	Cervix	Cancer	SD10_8.txt
chr10:121595216-121596407	Cervix	Cancer	SD10_8.txt
chr10:121596541-121598046	Cervix	Cancer	SD10_8.txt
chr10:12209810-12212715	Cervix	Cancer	SD10_8.txt
chr10:12215812-12219791	Cervix	Cancer	SD10_8.txt
chr10:12221131-12226887	Cervix	Cancer	SD10_8.txt
chr10:12259466-12272946	Cervix	Cancer	SD10_8.txt
chr10:28897360-28899627	Cervix	Cancer	SD10_8.txt
chr10:32300444-32304436	Cervix	Cancer	SD10_8.txt
chr10:62544619-62545421	Cervix	Cancer	SD10_8.txt
chr10:62545545-62547817	Cervix	Cancer	SD10_8.txt
chr10:62547992-62551651	Cervix	Cancer	SD10_8.txt
chr10:70720005-70721837	Cervix	Cancer	SD10_8.txt
chr10:70726959-70728731	Cervix	Cancer	SD10_8.txt
chr10:70730106-70731646	Cervix	Cancer	SD10_8.txt
chr10:70731808-70733300	Cervix	Cancer	SD10_8.txt
chr1:109952636-109953632	Cervix	Cancer	SD10_8.txt
chr1:109953735-109954498	Cervix	Cancer	SD10_8.txt
chr1:109954557-109954698	Cervix	Cancer	SD10_8.txt
chr1:109954806-109955689	Cervix	Cancer	SD10_8.txt
chr1:109955757-109957858	Cervix	Cancer	SD10_8.txt
chr1:109957985-109964481	Cervix	Cancer	SD10_8.txt
chr1:109964548-109968923	Cervix	Cancer	SD10_8.txt
chr1:110280189-110280277	Cervix	Cancer	SD10_8.txt
chr1:110282115-110282454	Cervix	Cancer	SD10_8.txt
chr11:18531212-18536224	Cervix	Cancer	SD10_8.txt
chr1:120254783-120263792	Cervix	Cancer	SD10_8.txt
chr1:120269528-120269626	Cervix	Cancer	SD10_8.txt
chr1:120283141-120284389	Cervix	Cancer	SD10_8.txt
chr11:34107960-34110941	Cervix	Cancer	SD10_8.txt
chr11:34111003-34111725	Cervix	Cancer	SD10_8.txt
chr11:3797251-3800102	Cervix	Cancer	SD10_8.txt
chr11:4123311-4127275	Cervix	Cancer	SD10_8.txt
chr11:4127453-4128664	Cervix	Cancer	SD10_8.txt
chr11:4128765-4130873	Cervix	Cancer	SD10_8.txt
chr11:4133292-4139549	Cervix	Cancer	SD10_8.txt
chr11:4139691-4141074	Cervix	Cancer	SD10_8.txt
chr11:4141158-4142833	Cervix	Cancer	SD10_8.txt
chr11:4144614-4147913	Cervix	Cancer	SD10_8.txt
chr11:4148063-4148264	Cervix	Cancer	SD10_8.txt
chr11:4150380-4153515	Cervix	Cancer	SD10_8.txt
chr11:4154888-4156311	Cervix	Cancer	SD10_8.txt
chr1:145109684-145112372	Cervix	Cancer	SD10_8.txt
chr11:47602536-47603639	Cervix	Cancer	SD10_8.txt
chr11:47814498-47819330	Cervix	Cancer	SD10_8.txt
chr1:153949489-153949645	Cervix	Cancer	SD10_8.txt
chr1:154180124-154184795	Cervix	Cancer	SD10_8.txt
chr1:154184854-154184933	Cervix	Cancer	SD10_8.txt
chr1:154185100-154186368	Cervix	Cancer	SD10_8.txt
chr1:154186422-154186932	Cervix	Cancer	SD10_8.txt
chr1:155695281-155695717	Cervix	Cancer	SD10_8.txt
chr1:156287338-156288658	Cervix	Cancer	SD10_8.txt
chr1:156290816-156294762	Cervix	Cancer	SD10_8.txt
chr1:156304566-156304658	Cervix	Cancer	SD10_8.txt
chr1:156304709-156305617	Cervix	Cancer	SD10_8.txt
chr1:160303469-160305031	Cervix	Cancer	SD10_8.txt
chr11:61077890-61079255	Cervix	Cancer	SD10_8.txt
chr11:61570931-61571141	Cervix	Cancer	SD10_8.txt
chr11:61572233-61574135	Cervix	Cancer	SD10_8.txt
chr11:62394596-62394760	Cervix	Cancer	SD10_8.txt
chr11:62397977-62398072	Cervix	Cancer	SD10_8.txt
chr11:62529376-62530338	Cervix	Cancer	SD10_8.txt
chr11:62621536-62621990	Cervix	Cancer	SD10_8.txt
chr11:62622023-62622359	Cervix	Cancer	SD10_8.txt
chr11:62622410-62622604	Cervix	Cancer	SD10_8.txt
chr11:62622688-62622895	Cervix	Cancer	SD10_8.txt
chr11:62649538-62650379	Cervix	Cancer	SD10_8.txt
chr11:62650471-62651928	Cervix	Cancer	SD10_8.txt
chr11:62651997-62652103	Cervix	Cancer	SD10_8.txt
chr11:62652162-62652648	Cervix	Cancer	SD10_8.txt
chr11:62652829-62652936	Cervix	Cancer	SD10_8.txt
chr11:62653080-62655606	Cervix	Cancer	SD10_8.txt
chr1:167517358-167522624	Cervix	Cancer	SD10_8.txt
chr11:71903385-71906314	Cervix	Cancer	SD10_8.txt
chr11:71944566-71944698	Cervix	Cancer	SD10_8.txt
chr11:77823816-77824931	Cervix	Cancer	SD10_8.txt
chr11:77835260-77838403	Cervix	Cancer	SD10_8.txt
chr1:179307031-179308572	Cervix	Cancer	SD10_8.txt
chr1:179308680-179310162	Cervix	Cancer	SD10_8.txt
chr1:179310445-179311248	Cervix	Cancer	SD10_8.txt
chr1:179311327-179311996	Cervix	Cancer	SD10_8.txt
chr1:179316832-179317978	Cervix	Cancer	SD10_8.txt
chr11:85692271-85692787	Cervix	Cancer	SD10_8.txt
chr11:85692818-85692914	Cervix	Cancer	SD10_8.txt
chr11:85701442-85707868	Cervix	Cancer	SD10_8.txt
chr1:186287960-186289443	Cervix	Cancer	SD10_8.txt
chr11:9431633-9435801	Cervix	Cancer	SD10_8.txt
chr1:196646797-196648752	Cervix	Cancer	SD10_8.txt
chr1:198266370-198288541	Cervix	Cancer	SD10_8.txt
chr1:201926508-201926638	Cervix	Cancer	SD10_8.txt
chr1:201926702-201932743	Cervix	Cancer	SD10_8.txt
chr1:201934671-201938596	Cervix	Cancer	SD10_8.txt
chr1:202302221-202302364	Cervix	Cancer	SD10_8.txt
chr1:202302683-202304116	Cervix	Cancer	SD10_8.txt
chr1:202304186-202304773	Cervix	Cancer	SD10_8.txt
chr1:202304946-202311022	Cervix	Cancer	SD10_8.txt
chr1:207263826-207264988	Cervix	Cancer	SD10_8.txt
chr1:207265165-207269866	Cervix	Cancer	SD10_8.txt
chr1:207269960-207271494	Cervix	Cancer	SD10_8.txt
chr1:207271609-207273133	Cervix	Cancer	SD10_8.txt
chr1:207495210-207495726	Cervix	Cancer	SD10_8.txt
chr1:207495912-207497903	Cervix	Cancer	SD10_8.txt
chr1:207498095-207498966	Cervix	Cancer	SD10_8.txt
chr1:207499066-207500096	Cervix	Cancer	SD10_8.txt
chr1:207500182-207504452	Cervix	Cancer	SD10_8.txt
chr1:207504641-207510037	Cervix	Cancer	SD10_8.txt
chr1:207510163-207510673	Cervix	Cancer	SD10_8.txt
chr1:207510754-207512741	Cervix	Cancer	SD10_8.txt
chr1:207925654-207930358	Cervix	Cancer	SD10_8.txt
chr1:207930547-207930884	Cervix	Cancer	SD10_8.txt
chr1:207934791-207940357	Cervix	Cancer	SD10_8.txt
chr1:207940540-207943665	Cervix	Cancer	SD10_8.txt
chr1:207941168-207943665	Cervix	Cancer	SD10_8.txt
chr1:207943707-207956636	Cervix	Cancer	SD10_8.txt
chr1:207958451-207958963	Cervix	Cancer	SD10_8.txt
chr12:104682818-104705067	Cervix	Cancer	SD10_8.txt
chr12:104721449-104725311	Cervix	Cancer	SD10_8.txt
chr12:104725419-104728014	Cervix	Cancer	SD10_8.txt
chr12:104733051-104742130	Cervix	Cancer	SD10_8.txt
chr12:122285120-122286904	Cervix	Cancer	SD10_8.txt
chr12:122286982-122287592	Cervix	Cancer	SD10_8.txt
chr12:13044598-13061176	Cervix	Cancer	SD10_8.txt
chr12:13065076-13065380	Cervix	Cancer	SD10_8.txt
chr12:131357673-131359090	Cervix	Cancer	SD10_8.txt
chr1:220146740-220151887	Cervix	Cancer	SD10_8.txt
chr1:220152061-220152759	Cervix	Cancer	SD10_8.txt
chr1:220170684-220174479	Cervix	Cancer	SD10_8.txt
chr1:220174597-220178589	Cervix	Cancer	SD10_8.txt
chr1:220178702-220179447	Cervix	Cancer	SD10_8.txt
chr1:220203822-220205728	Cervix	Cancer	SD10_8.txt
chr12:27877119-27888379	Cervix	Cancer	SD10_8.txt
chr1:230203153-230313963	Cervix	Cancer	SD10_8.txt
chr1:241669468-241671902	Cervix	Cancer	SD10_8.txt
chr1:241672085-241675266	Cervix	Cancer	SD10_8.txt
chr12:46591843-46592407	Cervix	Cancer	SD10_8.txt
chr12:46592526-46594880	Cervix	Cancer	SD10_8.txt
chr12:46594981-46596792	Cervix	Cancer	SD10_8.txt
chr12:46596872-46598083	Cervix	Cancer	SD10_8.txt
chr12:46598200-46598314	Cervix	Cancer	SD10_8.txt
chr12:46598373-46599862	Cervix	Cancer	SD10_8.txt
chr12:46601404-46602836	Cervix	Cancer	SD10_8.txt
chr12:46602910-46622935	Cervix	Cancer	SD10_8.txt
chr12:46623051-46623346	Cervix	Cancer	SD10_8.txt
chr12:46756421-46756803	Cervix	Cancer	SD10_8.txt
chr12:46756928-46757508	Cervix	Cancer	SD10_8.txt
chr12:46757786-46758171	Cervix	Cancer	SD10_8.txt
chr12:4794491-4796103	Cervix	Cancer	SD10_8.txt
chr12:48358206-48359064	Cervix	Cancer	SD10_8.txt
chr12:48359128-48359620	Cervix	Cancer	SD10_8.txt
chr12:48359780-48359871	Cervix	Cancer	SD10_8.txt
chr12:48360012-48360465	Cervix	Cancer	SD10_8.txt
chr12:48360515-48360990	Cervix	Cancer	SD10_8.txt
chr12:48361044-48361915	Cervix	Cancer	SD10_8.txt
chr12:54718965-54734330	Cervix	Cancer	SD10_8.txt
chr12:56705198-56708634	Cervix	Cancer	SD10_8.txt
chr12:64827383-64828286	Cervix	Cancer	SD10_8.txt
chr12:67698526-67698883	Cervix	Cancer	SD10_8.txt
chr12:69980598-69981284	Cervix	Cancer	SD10_8.txt
chr12:8802170-8803097	Cervix	Cancer	SD10_8.txt
chr12:8814702-8815222	Cervix	Cancer	SD10_8.txt
chr13:45010231-45010639	Cervix	Cancer	SD10_8.txt
chr13:70314688-70370869	Cervix	Cancer	SD10_8.txt
chr13:98642791-98645145	Cervix	Cancer	SD10_8.txt
chr14:23394249-23395341	Cervix	Cancer	SD10_8.txt
chr14:54898938-54903086	Cervix	Cancer	SD10_8.txt
chr15:41625248-41634583	Cervix	Cancer	SD10_8.txt
chr15:41657787-41663724	Cervix	Cancer	SD10_8.txt
chr15:41663882-41667909	Cervix	Cancer	SD10_8.txt
chr15:41668026-41669393	Cervix	Cancer	SD10_8.txt
chr15:41669502-41672290	Cervix	Cancer	SD10_8.txt
chr15:50489906-50494683	Cervix	Cancer	SD10_8.txt
chr15:50494842-50497435	Cervix	Cancer	SD10_8.txt
chr15:50526195-50528116	Cervix	Cancer	SD10_8.txt
chr15:59548577-59553618	Cervix	Cancer	SD10_8.txt
chr15:64669104-64673156	Cervix	Cancer	SD10_8.txt
chr15:72642991-72643473	Cervix	Cancer	SD10_8.txt
chr15:72643575-72645408	Cervix	Cancer	SD10_8.txt
chr15:72647965-72648865	Cervix	Cancer	SD10_8.txt
chr15:76518270-76523673	Cervix	Cancer	SD10_8.txt
chr15:76523739-76566752	Cervix	Cancer	SD10_8.txt
chr15:76566835-76576097	Cervix	Cancer	SD10_8.txt
chr15:76576166-76577977	Cervix	Cancer	SD10_8.txt
chr15:76578079-76578711	Cervix	Cancer	SD10_8.txt
chr15:76585041-76587931	Cervix	Cancer	SD10_8.txt
chr15:90977027-90982563	Cervix	Cancer	SD10_8.txt
chr15:91017030-91017127	Cervix	Cancer	SD10_8.txt
chr15:91017199-91017295	Cervix	Cancer	SD10_8.txt
chr15:91017365-91017716	Cervix	Cancer	SD10_8.txt
chr16:10626949-10631784	Cervix	Cancer	SD10_8.txt
chr16:28181230-28187218	Cervix	Cancer	SD10_8.txt
chr16:3729791-3735996	Cervix	Cancer	SD10_8.txt
chr16:3736137-3739055	Cervix	Cancer	SD10_8.txt
chr1:64100690-64101904	Cervix	Cancer	SD10_8.txt
chr16:58565979-58566135	Cervix	Cancer	SD10_8.txt
chr16:70287941-70288523	Cervix	Cancer	SD10_8.txt
chr16:70292120-70292882	Cervix	Cancer	SD10_8.txt
chr16:70293089-70294946	Cervix	Cancer	SD10_8.txt
chr16:70299005-70299440	Cervix	Cancer	SD10_8.txt
chr16:70299565-70301561	Cervix	Cancer	SD10_8.txt
chr16:70303666-70304098	Cervix	Cancer	SD10_8.txt
chr16:70304243-70305683	Cervix	Cancer	SD10_8.txt
chr16:70310534-70310868	Cervix	Cancer	SD10_8.txt
chr16:70311057-70316522	Cervix	Cancer	SD10_8.txt
chr16:81010076-81015410	Cervix	Cancer	SD10_8.txt
chr16:81045715-81047740	Cervix	Cancer	SD10_8.txt
chr16:87872423-87873307	Cervix	Cancer	SD10_8.txt
chr1:70698060-70700378	Cervix	Cancer	SD10_8.txt
chr17:38546416-38547757	Cervix	Cancer	SD10_8.txt
chr17:38556915-38557101	Cervix	Cancer	SD10_8.txt
chr17:38557333-38559157	Cervix	Cancer	SD10_8.txt
chr17:38559306-38560403	Cervix	Cancer	SD10_8.txt
chr17:38560743-38561042	Cervix	Cancer	SD10_8.txt
chr17:38572320-38572673	Cervix	Cancer	SD10_8.txt
chr17:38572764-38572991	Cervix	Cancer	SD10_8.txt
chr17:42945265-42945654	Cervix	Cancer	SD10_8.txt
chr17:49238633-49239088	Cervix	Cancer	SD10_8.txt
chr1:76198426-76198537	Cervix	Cancer	SD10_8.txt
chr1:76200556-76205664	Cervix	Cancer	SD10_8.txt
chr1:76211599-76215103	Cervix	Cancer	SD10_8.txt
chr1:76216231-76226806	Cervix	Cancer	SD10_8.txt
chr1:76257022-76257145	Cervix	Cancer	SD10_8.txt
chr1:76257991-76259768	Cervix	Cancer	SD10_8.txt
chr17:7123516-7123782	Cervix	Cancer	SD10_8.txt
chr17:7125621-7125985	Cervix	Cancer	SD10_8.txt
chr17:7480010-7480373	Cervix	Cancer	SD10_8.txt
chr18:45394828-45395613	Cervix	Cancer	SD10_8.txt
chr18:55273983-55274365	Cervix	Cancer	SD10_8.txt
chr18:55274565-55274675	Cervix	Cancer	SD10_8.txt
chr1:87333785-87346344	Cervix	Cancer	SD10_8.txt
chr19:3547362-3547452	Cervix	Cancer	SD10_8.txt
chr19:3551192-3557103	Cervix	Cancer	SD10_8.txt
chr19:3575658-3576258	Cervix	Cancer	SD10_8.txt
chr20:35827628-35832287	Cervix	Cancer	SD10_8.txt
chr20:35838568-35842162	Cervix	Cancer	SD10_8.txt
chr20:35842268-35852280	Cervix	Cancer	SD10_8.txt
chr20:35852372-35854090	Cervix	Cancer	SD10_8.txt
chr20:47693601-47695097	Cervix	Cancer	SD10_8.txt
chr20:47700699-47701819	Cervix	Cancer	SD10_8.txt
chr20:47704643-47705783	Cervix	Cancer	SD10_8.txt
chr20:47895745-47897021	Cervix	Cancer	SD10_8.txt
chr20:57610181-57611525	Cervix	Cancer	SD10_8.txt
chr2:143685310-143712378	Cervix	Cancer	SD10_8.txt
chr2:143718339-143742652	Cervix	Cancer	SD10_8.txt
chr2:143742751-143743516	Cervix	Cancer	SD10_8.txt
chr2:178098067-178098732	Cervix	Cancer	SD10_8.txt
chr2:211421583-211438021	Cervix	Cancer	SD10_8.txt
chr2:211438131-211441069	Cervix	Cancer	SD10_8.txt
chr2:211441214-211442144	Cervix	Cancer	SD10_8.txt
chr2:211442234-211444437	Cervix	Cancer	SD10_8.txt
chr2:211444494-211447340	Cervix	Cancer	SD10_8.txt
chr2:211447433-211452781	Cervix	Cancer	SD10_8.txt
chr2:211452871-211454829	Cervix	Cancer	SD10_8.txt
chr2:211454958-211455523	Cervix	Cancer	SD10_8.txt
chr2:211455630-211456554	Cervix	Cancer	SD10_8.txt
chr2:211456693-211457602	Cervix	Cancer	SD10_8.txt
chr2:211457680-211459231	Cervix	Cancer	SD10_8.txt
chr2:211459330-211460210	Cervix	Cancer	SD10_8.txt
chr2:211460306-211464095	Cervix	Cancer	SD10_8.txt
chr2:211464285-211465278	Cervix	Cancer	SD10_8.txt
chr2:211465436-211466925	Cervix	Cancer	SD10_8.txt
chr2:211467054-211469825	Cervix	Cancer	SD10_8.txt
chr2:211469970-211471454	Cervix	Cancer	SD10_8.txt
chr2:211471665-211473084	Cervix	Cancer	SD10_8.txt
chr2:211473283-211476840	Cervix	Cancer	SD10_8.txt
chr2:211477017-211481146	Cervix	Cancer	SD10_8.txt
chr2:211481265-211502425	Cervix	Cancer	SD10_8.txt
chr2:211502567-211503873	Cervix	Cancer	SD10_8.txt
chr2:211503939-211504719	Cervix	Cancer	SD10_8.txt
chr2:211504783-211507207	Cervix	Cancer	SD10_8.txt
chr2:211507389-211512586	Cervix	Cancer	SD10_8.txt
chr2:211512781-211513196	Cervix	Cancer	SD10_8.txt
chr2:211513264-211515086	Cervix	Cancer	SD10_8.txt
chr2:211515162-211518748	Cervix	Cancer	SD10_8.txt
chr2:211518826-211521248	Cervix	Cancer	SD10_8.txt
chr2:211521356-211523322	Cervix	Cancer	SD10_8.txt
chr2:211523412-211525208	Cervix	Cancer	SD10_8.txt
chr2:211525379-211527846	Cervix	Cancer	SD10_8.txt
chr2:211527921-211532909	Cervix	Cancer	SD10_8.txt
chr2:211533008-211539625	Cervix	Cancer	SD10_8.txt
chr2:211539685-211540451	Cervix	Cancer	SD10_8.txt
chr2:211540564-211541730	Cervix	Cancer	SD10_8.txt
chr2:211541860-211542610	Cervix	Cancer	SD10_8.txt
chr2:219447809-219449334	Cervix	Cancer	SD10_8.txt
chr2:29149420-29150434	Cervix	Cancer	SD10_8.txt
chr2:38973889-38975188	Cervix	Cancer	SD10_8.txt
chr2:38975299-38975720	Cervix	Cancer	SD10_8.txt
chr2:44123847-44126357	Cervix	Cancer	SD10_8.txt
chr2:44171033-44172470	Cervix	Cancer	SD10_8.txt
chr2:63821720-63822556	Cervix	Cancer	SD10_8.txt
chr2:73466924-73467564	Cervix	Cancer	SD10_8.txt
chr2:85766501-85768205	Cervix	Cancer	SD10_8.txt
chr2:85768868-85768951	Cervix	Cancer	SD10_8.txt
chr2:85769095-85769277	Cervix	Cancer	SD10_8.txt
chr2:85769496-85769687	Cervix	Cancer	SD10_8.txt
chr2:85769870-85770023	Cervix	Cancer	SD10_8.txt
chr3:113440784-113441752	Cervix	Cancer	SD10_8.txt
chr3:123213817-123219361	Cervix	Cancer	SD10_8.txt
chr3:141622590-141626008	Cervix	Cancer	SD10_8.txt
chr3:149087667-149089473	Cervix	Cancer	SD10_8.txt
chr3:149089654-149093229	Cervix	Cancer	SD10_8.txt
chr3:149093375-149093466	Cervix	Cancer	SD10_8.txt
chr3:149093556-149095157	Cervix	Cancer	SD10_8.txt
chr3:179294099-179294407	Cervix	Cancer	SD10_8.txt
chr3:195782172-195785154	Cervix	Cancer	SD10_8.txt
chr3:195785503-195787050	Cervix	Cancer	SD10_8.txt
chr3:195787118-195789452	Cervix	Cancer	SD10_8.txt
chr3:195799023-195800800	Cervix	Cancer	SD10_8.txt
chr3:195802231-195803934	Cervix	Cancer	SD10_8.txt
chr3:195803993-195808913	Cervix	Cancer	SD10_8.txt
chr3:33171559-33174046	Cervix	Cancer	SD10_8.txt
chr3:33174192-33175673	Cervix	Cancer	SD10_8.txt
chr3:49065965-49066190	Cervix	Cancer	SD10_8.txt
chr3:52727062-52727202	Cervix	Cancer	SD10_8.txt
chr4:103184350-103188646	Cervix	Cancer	SD10_8.txt
chr4:103188831-103189028	Cervix	Cancer	SD10_8.txt
chr4:106377902-106395050	Cervix	Cancer	SD10_8.txt
chr4:122739332-122739954	Cervix	Cancer	SD10_8.txt
chr4:24531393-24534486	Cervix	Cancer	SD10_8.txt
chr4:57319927-57325537	Cervix	Cancer	SD10_8.txt
chr5:10254317-10254785	Cervix	Cancer	SD10_8.txt
chr5:10261023-10261671	Cervix	Cancer	SD10_8.txt
chr5:10405789-10407213	Cervix	Cancer	SD10_8.txt
chr5:10415781-10417381	Cervix	Cancer	SD10_8.txt
chr5:10423936-10426501	Cervix	Cancer	SD10_8.txt
chr5:10426634-10430004	Cervix	Cancer	SD10_8.txt
chr5:1320846-1321749	Cervix	Cancer	SD10_8.txt
chr5:1321794-1321878	Cervix	Cancer	SD10_8.txt
chr5:1321934-1322991	Cervix	Cancer	SD10_8.txt
chr5:1323026-1323901	Cervix	Cancer	SD10_8.txt
chr5:1323984-1324877	Cervix	Cancer	SD10_8.txt
chr5:1324928-1325865	Cervix	Cancer	SD10_8.txt
chr5:1325931-1330394	Cervix	Cancer	SD10_8.txt
chr5:1330498-1331913	Cervix	Cancer	SD10_8.txt
chr5:1331998-1334403	Cervix	Cancer	SD10_8.txt
chr5:1334498-1335171	Cervix	Cancer	SD10_8.txt
chr5:1335289-1338018	Cervix	Cancer	SD10_8.txt
chr5:1338097-1338974	Cervix	Cancer	SD10_8.txt
chr5:1339120-1341785	Cervix	Cancer	SD10_8.txt
chr5:1341975-1344465	Cervix	Cancer	SD10_8.txt
chr5:1344566-1344794	Cervix	Cancer	SD10_8.txt
chr5:145838900-145843113	Cervix	Cancer	SD10_8.txt
chr5:179133332-179134132	Cervix	Cancer	SD10_8.txt
chr5:24268593-24271676	Cervix	Cancer	SD10_8.txt
chr5:306875-311407	Cervix	Cancer	SD10_8.txt
chr5:311517-314531	Cervix	Cancer	SD10_8.txt
chr5:33445510-33448646	Cervix	Cancer	SD10_8.txt
chr5:33448837-33453393	Cervix	Cancer	SD10_8.txt
chr5:33453517-33455049	Cervix	Cancer	SD10_8.txt
chr5:33455171-33455691	Cervix	Cancer	SD10_8.txt
chr5:33455809-33456106	Cervix	Cancer	SD10_8.txt
chr5:33456171-33456253	Cervix	Cancer	SD10_8.txt
chr5:33456332-33457361	Cervix	Cancer	SD10_8.txt
chr5:33457508-33458670	Cervix	Cancer	SD10_8.txt
chr5:33458769-33459799	Cervix	Cancer	SD10_8.txt
chr5:33459966-33461006	Cervix	Cancer	SD10_8.txt
chr5:33461169-33461262	Cervix	Cancer	SD10_8.txt
chr5:33461400-33461771	Cervix	Cancer	SD10_8.txt
chr5:33461849-33462010	Cervix	Cancer	SD10_8.txt
chr5:33462111-33462203	Cervix	Cancer	SD10_8.txt
chr5:33462308-33463857	Cervix	Cancer	SD10_8.txt
chr5:33463930-33466975	Cervix	Cancer	SD10_8.txt
chr5:33467090-33467664	Cervix	Cancer	SD10_8.txt
chr5:39377384-39381555	Cervix	Cancer	SD10_8.txt
chr5:41739593-41749628	Cervix	Cancer	SD10_8.txt
chr5:41762302-41794104	Cervix	Cancer	SD10_8.txt
chr5:41794180-41794778	Cervix	Cancer	SD10_8.txt
chr5:44811256-44812016	Cervix	Cancer	SD10_8.txt
chr5:44813384-44815014	Cervix	Cancer	SD10_8.txt
chr5:6611198-6611837	Cervix	Cancer	SD10_8.txt
chr5:6616970-6618062	Cervix	Cancer	SD10_8.txt
chr5:6622213-6623326	Cervix	Cancer	SD10_8.txt
chr5:94027961-94030535	Cervix	Cancer	SD10_8.txt
chr5:96103186-96103610	Cervix	Cancer	SD10_8.txt
chr6:2955904-2959401	Cervix	Cancer	SD10_8.txt
chr6:52138154-52138539	Cervix	Cancer	SD10_8.txt
chr6:64289236-64289961	Cervix	Cancer	SD10_8.txt
chr6:7310262-7313274	Cervix	Cancer	SD10_8.txt
chr6:79913347-79918263	Cervix	Cancer	SD10_8.txt
chr6:87795551-87795967	Cervix	Cancer	SD10_8.txt
chr6:87796152-87797830	Cervix	Cancer	SD10_8.txt
chr6:87797925-87804730	Cervix	Cancer	SD10_8.txt
chr7:116533099-116538825	Cervix	Cancer	SD10_8.txt
chr7:141442029-141443360	Cervix	Cancer	SD10_8.txt
chr7:44610476-44611090	Cervix	Cancer	SD10_8.txt
chr7:56129542-56130375	Cervix	Cancer	SD10_8.txt
chr7:95035559-95036298	Cervix	Cancer	SD10_8.txt
chr7:95039413-95040964	Cervix	Cancer	SD10_8.txt
chr7:95041091-95041623	Cervix	Cancer	SD10_8.txt
chr7:95217137-95218951	Cervix	Cancer	SD10_8.txt
chr7:95219028-95221299	Cervix	Cancer	SD10_8.txt
chr7:95221377-95221822	Cervix	Cancer	SD10_8.txt
chr7:95221909-95222071	Cervix	Cancer	SD10_8.txt
chr8:117864335-117864787	Cervix	Cancer	SD10_8.txt
chr8:120252560-120255656	Cervix	Cancer	SD10_8.txt
chr8:128231054-128231211	Cervix	Cancer	SD10_8.txt
chr8:17415906-17417836	Cervix	Cancer	SD10_8.txt
chr8:48691360-48691564	Cervix	Cancer	SD10_8.txt
chr8:48701799-48706850	Cervix	Cancer	SD10_8.txt
chr8:48707062-48710797	Cervix	Cancer	SD10_8.txt
chr8:48734353-48736418	Cervix	Cancer	SD10_8.txt
chr8:48761864-48761939	Cervix	Cancer	SD10_8.txt
chr8:48790412-48792051	Cervix	Cancer	SD10_8.txt
chr8:48792219-48793976	Cervix	Cancer	SD10_8.txt
chr8:48815355-48817428	Cervix	Cancer	SD10_8.txt
chr8:48817536-48824969	Cervix	Cancer	SD10_8.txt
chr8:48825122-48826460	Cervix	Cancer	SD10_8.txt
chr8:48830943-48839753	Cervix	Cancer	SD10_8.txt
chr8:48839913-48840330	Cervix	Cancer	SD10_8.txt
chr8:48840450-48841651	Cervix	Cancer	SD10_8.txt
chr8:48866279-48866366	Cervix	Cancer	SD10_8.txt
chr8:48875419-48875504	Cervix	Cancer	SD10_8.txt
chr8:48875600-48877133	Cervix	Cancer	SD10_8.txt
chr8:48880045-48882357	Cervix	Cancer	SD10_8.txt
chr8:48884028-48885416	Cervix	Cancer	SD10_8.txt
chr8:62538839-62546241	Cervix	Cancer	SD10_8.txt
chr8:62550922-62555446	Cervix	Cancer	SD10_8.txt
chr8:62555479-62555944	Cervix	Cancer	SD10_8.txt
chr8:62556560-62557158	Cervix	Cancer	SD10_8.txt
chr8:62557191-62559308	Cervix	Cancer	SD10_8.txt
chr9:127146935-127167595	Cervix	Cancer	SD10_8.txt
chr9:127167711-127174630	Cervix	Cancer	SD10_8.txt
chr9:131399306-131402969	Cervix	Cancer	SD10_8.txt
chr9:131756721-131757134	Cervix	Cancer	SD10_8.txt
chr9:133333976-133339497	Cervix	Cancer	SD10_8.txt
chr9:133339554-133342111	Cervix	Cancer	SD10_8.txt
chr9:133342186-133346220	Cervix	Cancer	SD10_8.txt
chr9:133370410-133374891	Cervix	Cancer	SD10_8.txt
chr9:21968241-21970900	Cervix	Cancer	SD10_8.txt
chr9:33240267-33245109	Cervix	Cancer	SD10_8.txt
chrX:153130159-153130275	Cervix	Cancer	SD10_8.txt
chrX:153993805-153994181	Cervix	Cancer	SD10_8.txt
chrX:153994273-153994490	Cervix	Cancer	SD10_8.txt
chrX:16864061-16867366	Cervix	Cancer	SD10_8.txt
chrX:16867424-16870168	Cervix	Cancer	SD10_8.txt
chrX:16870245-16870673	Cervix	Cancer	SD10_8.txt
chrX:16870751-16870871	Cervix	Cancer	SD10_8.txt
chrX:16870998-16871804	Cervix	Cancer	SD10_8.txt
chrX:16871965-16875716	Cervix	Cancer	SD10_8.txt
chrX:16875832-16876798	Cervix	Cancer	SD10_8.txt
chrX:16876972-16881077	Cervix	Cancer	SD10_8.txt
chrX:16881223-16887198	Cervix	Cancer	SD10_8.txt
chrX:16887343-16888160	Cervix	Cancer	SD10_8.txt
chrX:19368228-19369398	Cervix	Cancer	SD10_8.txt
chrX:19369525-19371199	Cervix	Cancer	SD10_8.txt
chrX:19372701-19373466	Cervix	Cancer	SD10_8.txt
chrX:19373622-19373803	Cervix	Cancer	SD10_8.txt
chrX:19373875-19375769	Cervix	Cancer	SD10_8.txt
chrX:19375837-19377033	Cervix	Cancer	SD10_8.txt
chrX:19377142-19377606	Cervix	Cancer	SD10_8.txt
chrX:23693223-23697281	Cervix	Cancer	SD10_8.txt
chrX:23700643-23701787	Cervix	Cancer	SD10_8.txt
chrX:48382460-48385376	Cervix	Cancer	SD10_8.txt
chrX:53407107-53407540	Cervix	Cancer	SD10_8.txt
chrX:53432888-53435992	Cervix	Cancer	SD10_8.txt
chrX:70756208-70757678	Cervix	Cancer	SD10_8.txt
chrX:70757922-70764416	Cervix	Cancer	SD10_8.txt
chrX:70767873-70774362	Cervix	Cancer	SD10_8.txt
chrX:70774442-70775039	Cervix	Cancer	SD10_8.txt
chrX:70775235-70775803	Cervix	Cancer	SD10_8.txt
chrX:70775944-70776529	Cervix	Cancer	SD10_8.txt
chrX:70776630-70776801	Cervix	Cancer	SD10_8.txt
chrX:70776955-70777044	Cervix	Cancer	SD10_8.txt
chrX:70777146-70777342	Cervix	Cancer	SD10_8.txt
chrX:70777522-70779116	Cervix	Cancer	SD10_8.txt
chrX:70779275-70779437	Cervix	Cancer	SD10_8.txt
chrX:70779527-70781624	Cervix	Cancer	SD10_8.txt
chrX:70781750-70782696	Cervix	Cancer	SD10_8.txt
chrX:70782867-70782979	Cervix	Cancer	SD10_8.txt
chrX:70783096-70783178	Cervix	Cancer	SD10_8.txt
chrX:70783349-70784450	Cervix	Cancer	SD10_8.txt
chrX:70784603-70787349	Cervix	Cancer	SD10_8.txt
chr10:103542108-103542234	Blood	Cancer	SD10_29.txt
chr10:103869800-103870285	Blood	Cancer	SD10_29.txt
chr10:103870458-103870625	Blood	Cancer	SD10_29.txt
chr10:1045035-1046616	Blood	Cancer	SD10_29.txt
chr10:111640689-111642189	Blood	Cancer	SD10_29.txt
chr10:111642400-111643824	Blood	Cancer	SD10_29.txt
chr10:58120144-58120956	Blood	Cancer	SD10_29.txt
chr10:71136845-71139617	Blood	Cancer	SD10_29.txt
chr10:75528910-75529104	Blood	Cancer	SD10_29.txt
chr10:75529773-75530037	Blood	Cancer	SD10_29.txt
chr10:7844388-7844720	Blood	Cancer	SD10_29.txt
chr10:99219039-99219118	Blood	Cancer	SD10_29.txt
chr1:110562248-110563352	Blood	Cancer	SD10_29.txt
chr11:118897805-118898337	Blood	Cancer	SD10_29.txt
chr11:118959417-118959791	Blood	Cancer	SD10_29.txt
chr11:118962873-118963113	Blood	Cancer	SD10_29.txt
chr11:118963521-118963644	Blood	Cancer	SD10_29.txt
chr11:118969197-118970971	Blood	Cancer	SD10_29.txt
chr1:111986543-111986675	Blood	Cancer	SD10_29.txt
chr11:125467014-125472197	Blood	Cancer	SD10_29.txt
chr11:125474142-125475523	Blood	Cancer	SD10_29.txt
chr11:126134184-126134270	Blood	Cancer	SD10_29.txt
chr11:134048636-134048716	Blood	Cancer	SD10_29.txt
chr1:113464755-113471713	Blood	Cancer	SD10_29.txt
chr11:14536037-14539187	Blood	Cancer	SD10_29.txt
chr1:11733469-11733671	Blood	Cancer	SD10_29.txt
chr1:11735231-11735714	Blood	Cancer	SD10_29.txt
chr1:11735788-11736102	Blood	Cancer	SD10_29.txt
chr1:11737671-11740409	Blood	Cancer	SD10_29.txt
chr1:12064984-12065767	Blood	Cancer	SD10_29.txt
chr1:1256473-1259960	Blood	Cancer	SD10_29.txt
chr11:34482936-34485651	Blood	Cancer	SD10_29.txt
chr11:397445-397538	Blood	Cancer	SD10_29.txt
chr11:46780593-46780818	Blood	Cancer	SD10_29.txt
chr11:47600710-47600820	Blood	Cancer	SD10_29.txt
chr11:47602174-47602386	Blood	Cancer	SD10_29.txt
chr11:47603765-47603900	Blood	Cancer	SD10_29.txt
chr1:151227284-151234636	Blood	Cancer	SD10_29.txt
chr1:151373064-151373239	Blood	Cancer	SD10_29.txt
chr11:5289827-5290683	Blood	Cancer	SD10_29.txt
chr1:153635752-153636518	Blood	Cancer	SD10_29.txt
chr1:153636606-153636871	Blood	Cancer	SD10_29.txt
chr1:155110198-155110454	Blood	Cancer	SD10_29.txt
chr1:155145368-155145696	Blood	Cancer	SD10_29.txt
chr1:155226210-155226464	Blood	Cancer	SD10_29.txt
chr1:155227177-155227288	Blood	Cancer	SD10_29.txt
chr1:155228745-155230120	Blood	Cancer	SD10_29.txt
chr1:155686919-155691307	Blood	Cancer	SD10_29.txt
chr1:156303434-156304503	Blood	Cancer	SD10_29.txt
chr11:57099960-57100098	Blood	Cancer	SD10_29.txt
chr11:57100329-57100432	Blood	Cancer	SD10_29.txt
chr11:57175369-57176647	Blood	Cancer	SD10_29.txt
chr11:57176771-57177407	Blood	Cancer	SD10_29.txt
chr11:57177594-57182087	Blood	Cancer	SD10_29.txt
chr11:57188537-57188769	Blood	Cancer	SD10_29.txt
chr11:57191501-57193013	Blood	Cancer	SD10_29.txt
chr11:57193143-57193461	Blood	Cancer	SD10_29.txt
chr1:160970138-160970420	Blood	Cancer	SD10_29.txt
chr11:61079367-61079460	Blood	Cancer	SD10_29.txt
chr11:61079556-61080970	Blood	Cancer	SD10_29.txt
chr11:61081178-61081333	Blood	Cancer	SD10_29.txt
chr11:61081441-61081518	Blood	Cancer	SD10_29.txt
chr11:61081682-61081779	Blood	Cancer	SD10_29.txt
chr11:61556707-61557256	Blood	Cancer	SD10_29.txt
chr11:61558074-61560027	Blood	Cancer	SD10_29.txt
chr11:61569934-61570272	Blood	Cancer	SD10_29.txt
chr11:61570398-61570503	Blood	Cancer	SD10_29.txt
chr11:61570583-61570834	Blood	Cancer	SD10_29.txt
chr11:61570931-61571141	Blood	Cancer	SD10_29.txt
chr11:61571239-61572156	Blood	Cancer	SD10_29.txt
chr11:61572233-61574135	Blood	Cancer	SD10_29.txt
chr11:61574196-61578222	Blood	Cancer	SD10_29.txt
chr11:61578351-61578445	Blood	Cancer	SD10_29.txt
chr11:61578547-61579942	Blood	Cancer	SD10_29.txt
chr11:61580140-61580714	Blood	Cancer	SD10_29.txt
chr11:61580825-61584026	Blood	Cancer	SD10_29.txt
chr11:61643448-61643582	Blood	Cancer	SD10_29.txt
chr11:61643662-61643830	Blood	Cancer	SD10_29.txt
chr11:61644435-61644982	Blood	Cancer	SD10_29.txt
chr11:61645687-61645983	Blood	Cancer	SD10_29.txt
chr11:61646106-61646217	Blood	Cancer	SD10_29.txt
chr11:61646319-61646783	Blood	Cancer	SD10_29.txt
chr11:62397977-62398072	Blood	Cancer	SD10_29.txt
chr11:62398308-62398501	Blood	Cancer	SD10_29.txt
chr11:67166327-67166410	Blood	Cancer	SD10_29.txt
chr11:67200308-67200422	Blood	Cancer	SD10_29.txt
chr11:68452472-68453061	Blood	Cancer	SD10_29.txt
chr11:71146885-71148857	Blood	Cancer	SD10_29.txt
chr11:71148989-71149924	Blood	Cancer	SD10_29.txt
chr11:71152486-71153308	Blood	Cancer	SD10_29.txt
chr11:71153399-71155038	Blood	Cancer	SD10_29.txt
chr11:71155261-71155900	Blood	Cancer	SD10_29.txt
chr1:171544267-171546572	Blood	Cancer	SD10_29.txt
chr1:171546776-171548492	Blood	Cancer	SD10_29.txt
chr1:171548605-171548966	Blood	Cancer	SD10_29.txt
chr1:171553326-171553557	Blood	Cancer	SD10_29.txt
chr11:77784187-77790624	Blood	Cancer	SD10_29.txt
chr11:811645-812534	Blood	Cancer	SD10_29.txt
chr11:85687725-85692171	Blood	Cancer	SD10_29.txt
chr11:85693046-85694908	Blood	Cancer	SD10_29.txt
chr11:85695016-85701292	Blood	Cancer	SD10_29.txt
chr11:85695016-85707868	Blood	Cancer	SD10_29.txt
chr11:85707972-85711685	Blood	Cancer	SD10_29.txt
chr1:201832735-201835860	Blood	Cancer	SD10_29.txt
chr1:201837924-201838717	Blood	Cancer	SD10_29.txt
chr1:202302683-202304116	Blood	Cancer	SD10_29.txt
chr1:202304186-202304773	Blood	Cancer	SD10_29.txt
chr1:202304946-202311022	Blood	Cancer	SD10_29.txt
chr1:20979464-20980119	Blood	Cancer	SD10_29.txt
chr12:121019060-121019145	Blood	Cancer	SD10_29.txt
chr12:121769231-121773335	Blood	Cancer	SD10_29.txt
chr12:125284788-125292306	Blood	Cancer	SD10_29.txt
chr12:125294835-125296415	Blood	Cancer	SD10_29.txt
chr12:125299660-125302095	Blood	Cancer	SD10_29.txt
chr12:125302253-125348140	Blood	Cancer	SD10_29.txt
chr12:131356671-131357128	Blood	Cancer	SD10_29.txt
chr1:2327310-2328554	Blood	Cancer	SD10_29.txt
chr1:2330953-2332295	Blood	Cancer	SD10_29.txt
chr1:246078942-246091232	Blood	Cancer	SD10_29.txt
chr1:246091335-246093171	Blood	Cancer	SD10_29.txt
chr12:4758341-4763457	Blood	Cancer	SD10_29.txt
chr12:49523173-49523282	Blood	Cancer	SD10_29.txt
chr12:49523282-49580241	Blood	Cancer	SD10_29.txt
chr12:49523505-49525080	Blood	Cancer	SD10_29.txt
chr12:49525080-49580616	Blood	Cancer	SD10_29.txt
chr12:49663470-49663610	Blood	Cancer	SD10_29.txt
chr12:49956922-49957220	Blood	Cancer	SD10_29.txt
chr12:49958373-49958519	Blood	Cancer	SD10_29.txt
chr12:53708633-53708877	Blood	Cancer	SD10_29.txt
chr12:54854255-54855892	Blood	Cancer	SD10_29.txt
chr12:54855956-54856425	Blood	Cancer	SD10_29.txt
chr12:54856509-54856954	Blood	Cancer	SD10_29.txt
chr12:54865061-54867329	Blood	Cancer	SD10_29.txt
chr12:56525350-56525532	Blood	Cancer	SD10_29.txt
chr12:56525588-56525992	Blood	Cancer	SD10_29.txt
chr12:56527965-56528125	Blood	Cancer	SD10_29.txt
chr12:56532797-56536068	Blood	Cancer	SD10_29.txt
chr12:57033091-57033763	Blood	Cancer	SD10_29.txt
chr12:57033976-57036241	Blood	Cancer	SD10_29.txt
chr12:57036364-57036456	Blood	Cancer	SD10_29.txt
chr12:57036615-57037186	Blood	Cancer	SD10_29.txt
chr12:58142400-58142964	Blood	Cancer	SD10_29.txt
chr1:26496674-26496908	Blood	Cancer	SD10_29.txt
chr12:6644027-6645659	Blood	Cancer	SD10_29.txt
chr12:69991851-69992101	Blood	Cancer	SD10_29.txt
chr12:8086498-8088615	Blood	Cancer	SD10_29.txt
chr12:93870793-93873163	Blood	Cancer	SD10_29.txt
chr1:32688045-32688138	Blood	Cancer	SD10_29.txt
chr1:32689722-32690010	Blood	Cancer	SD10_29.txt
chr1:32690076-32691771	Blood	Cancer	SD10_29.txt
chr1:32692131-32694099	Blood	Cancer	SD10_29.txt
chr1:32696620-32696715	Blood	Cancer	SD10_29.txt
chr1:32794761-32796178	Blood	Cancer	SD10_29.txt
chr1:38172736-38173993	Blood	Cancer	SD10_29.txt
chr14:23044133-23057852	Blood	Cancer	SD10_29.txt
chr14:23391449-23391651	Blood	Cancer	SD10_29.txt
chr14:23391768-23391950	Blood	Cancer	SD10_29.txt
chr14:23392044-23392259	Blood	Cancer	SD10_29.txt
chr14:23392369-23393216	Blood	Cancer	SD10_29.txt
chr14:23393918-23394087	Blood	Cancer	SD10_29.txt
chr14:23394249-23395341	Blood	Cancer	SD10_29.txt
chr14:23396023-23396734	Blood	Cancer	SD10_29.txt
chr1:44441842-44441970	Blood	Cancer	SD10_29.txt
chr1:44441845-44441973	Blood	Cancer	SD10_29.txt
chr1:44442331-44442444	Blood	Cancer	SD10_29.txt
chr1:45206679-45213055	Blood	Cancer	SD10_29.txt
chr1:45477957-45478578	Blood	Cancer	SD10_29.txt
chr1:45478691-45478807	Blood	Cancer	SD10_29.txt
chr1:45478887-45478963	Blood	Cancer	SD10_29.txt
chr1:45479026-45479265	Blood	Cancer	SD10_29.txt
chr1:45479463-45479580	Blood	Cancer	SD10_29.txt
chr1:45479742-45480110	Blood	Cancer	SD10_29.txt
chr1:45480248-45480407	Blood	Cancer	SD10_29.txt
chr1:45480508-45480611	Blood	Cancer	SD10_29.txt
chr1:45480678-45481008	Blood	Cancer	SD10_29.txt
chr14:54897122-54898825	Blood	Cancer	SD10_29.txt
chr14:58727738-58730422	Blood	Cancer	SD10_29.txt
chr1:46034356-46034598	Blood	Cancer	SD10_29.txt
chr15:48624603-48626613	Blood	Cancer	SD10_29.txt
chr15:74741694-74741966	Blood	Cancer	SD10_29.txt
chr15:74743200-74743776	Blood	Cancer	SD10_29.txt
chr16:20787371-20788694	Blood	Cancer	SD10_29.txt
chr16:20788902-20792035	Blood	Cancer	SD10_29.txt
chr16:20792179-20792295	Blood	Cancer	SD10_29.txt
chr16:20792452-20793029	Blood	Cancer	SD10_29.txt
chr16:20793109-20796305	Blood	Cancer	SD10_29.txt
chr16:2256410-2256497	Blood	Cancer	SD10_29.txt
chr16:2257111-2257193	Blood	Cancer	SD10_29.txt
chr16:23700066-23700558	Blood	Cancer	SD10_29.txt
chr16:23999911-24043456	Blood	Cancer	SD10_29.txt
chr16:24043568-24046739	Blood	Cancer	SD10_29.txt
chr16:24046868-24104111	Blood	Cancer	SD10_29.txt
chr16:24166178-24183590	Blood	Cancer	SD10_29.txt
chr16:24183682-24185838	Blood	Cancer	SD10_29.txt
chr16:24185901-24192110	Blood	Cancer	SD10_29.txt
chr16:2822103-2825451	Blood	Cancer	SD10_29.txt
chr16:28855422-28855550	Blood	Cancer	SD10_29.txt
chr16:29810815-29810948	Blood	Cancer	SD10_29.txt
chr16:30080299-30080626	Blood	Cancer	SD10_29.txt
chr16:30080710-30080819	Blood	Cancer	SD10_29.txt
chr16:30093855-30094066	Blood	Cancer	SD10_29.txt
chr16:3713563-3714274	Blood	Cancer	SD10_29.txt
chr16:3725398-3726036	Blood	Cancer	SD10_29.txt
chr16:56764123-56782145	Blood	Cancer	SD10_29.txt
chr16:56782338-56792449	Blood	Cancer	SD10_29.txt
chr16:58559263-58559892	Blood	Cancer	SD10_29.txt
chr16:67228362-67228588	Blood	Cancer	SD10_29.txt
chr16:67231814-67231910	Blood	Cancer	SD10_29.txt
chr16:67880888-67899004	Blood	Cancer	SD10_29.txt
chr16:69194365-69196985	Blood	Cancer	SD10_29.txt
chr16:69197081-69199243	Blood	Cancer	SD10_29.txt
chr16:69199429-69200977	Blood	Cancer	SD10_29.txt
chr16:70302282-70303520	Blood	Cancer	SD10_29.txt
chr16:70311057-70316522	Blood	Cancer	SD10_29.txt
chr16:722566-722702	Blood	Cancer	SD10_29.txt
chr16:722825-722927	Blood	Cancer	SD10_29.txt
chr16:88802816-88803046	Blood	Cancer	SD10_29.txt
chr16:88923591-88925026	Blood	Cancer	SD10_29.txt
chr1:70687522-70694104	Blood	Cancer	SD10_29.txt
chr17:26962627-26963982	Blood	Cancer	SD10_29.txt
chr17:26964188-26964853	Blood	Cancer	SD10_29.txt
chr17:26965433-26965541	Blood	Cancer	SD10_29.txt
chr17:26966478-26966592	Blood	Cancer	SD10_29.txt
chr17:26966660-26966918	Blood	Cancer	SD10_29.txt
chr17:26967043-26967577	Blood	Cancer	SD10_29.txt
chr17:26967701-26968906	Blood	Cancer	SD10_29.txt
chr17:27185225-27185391	Blood	Cancer	SD10_29.txt
chr17:30688534-30689932	Blood	Cancer	SD10_29.txt
chr17:30690003-30692348	Blood	Cancer	SD10_29.txt
chr17:36909082-36909402	Blood	Cancer	SD10_29.txt
chr17:40456447-40456547	Blood	Cancer	SD10_29.txt
chr17:40456670-40457627	Blood	Cancer	SD10_29.txt
chr17:40468919-40469199	Blood	Cancer	SD10_29.txt
chr17:42928737-42929077	Blood	Cancer	SD10_29.txt
chr17:42929185-42929776	Blood	Cancer	SD10_29.txt
chr17:42929930-42930663	Blood	Cancer	SD10_29.txt
chr17:42942433-42945174	Blood	Cancer	SD10_29.txt
chr17:42949938-42953301	Blood	Cancer	SD10_29.txt
chr17:76122729-76122857	Blood	Cancer	SD10_29.txt
chr17:76178763-76181135	Blood	Cancer	SD10_29.txt
chr17:79539114-79555969	Blood	Cancer	SD10_29.txt
chr17:79891252-79892201	Blood	Cancer	SD10_29.txt
chr17:79977095-79977168	Blood	Cancer	SD10_29.txt
chr17:79977785-79980701	Blood	Cancer	SD10_29.txt
chr17:79990334-79990586	Blood	Cancer	SD10_29.txt
chr17:79990885-79991315	Blood	Cancer	SD10_29.txt
chr17:79994184-79994259	Blood	Cancer	SD10_29.txt
chr17:79994324-79994419	Blood	Cancer	SD10_29.txt
chr17:79995423-79995506	Blood	Cancer	SD10_29.txt
chr17:80046752-80046844	Blood	Cancer	SD10_29.txt
chr17:80048440-80048757	Blood	Cancer	SD10_29.txt
chr17:80426772-80430439	Blood	Cancer	SD10_29.txt
chr17:80430574-80436675	Blood	Cancer	SD10_29.txt
chr17:80436794-80438957	Blood	Cancer	SD10_29.txt
chr18:12963370-12971151	Blood	Cancer	SD10_29.txt
chr18:32621625-32650158	Blood	Cancer	SD10_29.txt
chr18:34377013-34378411	Blood	Cancer	SD10_29.txt
chr18:43667198-43667306	Blood	Cancer	SD10_29.txt
chr18:662320-669071	Blood	Cancer	SD10_29.txt
chr18:669173-670691	Blood	Cancer	SD10_29.txt
chr19:11034083-11034170	Blood	Cancer	SD10_29.txt
chr19:11213462-11215895	Blood	Cancer	SD10_29.txt
chr19:11216276-11217240	Blood	Cancer	SD10_29.txt
chr19:11217363-11218067	Blood	Cancer	SD10_29.txt
chr19:11221447-11222189	Blood	Cancer	SD10_29.txt
chr19:11224125-11224210	Blood	Cancer	SD10_29.txt
chr19:12779239-12779333	Blood	Cancer	SD10_29.txt
chr19:12780047-12780167	Blood	Cancer	SD10_29.txt
chr19:12814615-12816053	Blood	Cancer	SD10_29.txt
chr19:12822275-12822366	Blood	Cancer	SD10_29.txt
chr19:12989393-12989483	Blood	Cancer	SD10_29.txt
chr19:14674909-14674993	Blood	Cancer	SD10_29.txt
chr19:17671274-17678214	Blood	Cancer	SD10_29.txt
chr19:17678349-17679317	Blood	Cancer	SD10_29.txt
chr19:17679522-17683291	Blood	Cancer	SD10_29.txt
chr19:17690418-17691507	Blood	Cancer	SD10_29.txt
chr19:18545927-18546075	Blood	Cancer	SD10_29.txt
chr19:19638161-19638509	Blood	Cancer	SD10_29.txt
chr19:2328476-2328559	Blood	Cancer	SD10_29.txt
chr19:2733483-2737045	Blood	Cancer	SD10_29.txt
chr19:34922836-34924252	Blood	Cancer	SD10_29.txt
chr19:34925873-34929549	Blood	Cancer	SD10_29.txt
chr19:36036859-36037427	Blood	Cancer	SD10_29.txt
chr19:38796147-38798067	Blood	Cancer	SD10_29.txt
chr19:38798161-38798236	Blood	Cancer	SD10_29.txt
chr19:38798392-38799431	Blood	Cancer	SD10_29.txt
chr19:38799489-38799618	Blood	Cancer	SD10_29.txt
chr19:38799697-38799863	Blood	Cancer	SD10_29.txt
chr19:38799968-38800044	Blood	Cancer	SD10_29.txt
chr19:38800283-38806356	Blood	Cancer	SD10_29.txt
chr19:38866872-38866991	Blood	Cancer	SD10_29.txt
chr19:38870045-38871538	Blood	Cancer	SD10_29.txt
chr19:39924209-39924304	Blood	Cancer	SD10_29.txt
chr19:39976931-39977036	Blood	Cancer	SD10_29.txt
chr19:40957399-40964061	Blood	Cancer	SD10_29.txt
chr19:41268979-41269491	Blood	Cancer	SD10_29.txt
chr19:47282165-47285639	Blood	Cancer	SD10_29.txt
chr19:49507675-49510274	Blood	Cancer	SD10_29.txt
chr19:49510625-49513032	Blood	Cancer	SD10_29.txt
chr19:49513868-49514255	Blood	Cancer	SD10_29.txt
chr19:49514567-49517740	Blood	Cancer	SD10_29.txt
chr19:49517860-49518277	Blood	Cancer	SD10_29.txt
chr19:50063949-50083771	Blood	Cancer	SD10_29.txt
chr19:50188294-50189349	Blood	Cancer	SD10_29.txt
chr19:50189500-50189861	Blood	Cancer	SD10_29.txt
chr19:51302614-51305473	Blood	Cancer	SD10_29.txt
chr19:55967212-55967715	Blood	Cancer	SD10_29.txt
chr19:5678659-5679355	Blood	Cancer	SD10_29.txt
chr19:58898706-58899503	Blood	Cancer	SD10_29.txt
chr19:59061017-59061103	Blood	Cancer	SD10_29.txt
chr19:6361951-6362456	Blood	Cancer	SD10_29.txt
chr19:6362553-6364462	Blood	Cancer	SD10_29.txt
chr19:814607-814691	Blood	Cancer	SD10_29.txt
chr19:8368972-8369914	Blood	Cancer	SD10_29.txt
chr20:2635221-2635394	Blood	Cancer	SD10_29.txt
chr20:2640231-2640344	Blood	Cancer	SD10_29.txt
chr20:2644651-2644798	Blood	Cancer	SD10_29.txt
chr20:32878255-32878356	Blood	Cancer	SD10_29.txt
chr20:32881962-32883200	Blood	Cancer	SD10_29.txt
chr20:33508512-33508808	Blood	Cancer	SD10_29.txt
chr20:33509265-33509346	Blood	Cancer	SD10_29.txt
chr20:33514084-33514679	Blood	Cancer	SD10_29.txt
chr20:33514754-33514889	Blood	Cancer	SD10_29.txt
chr20:33539663-33543529	Blood	Cancer	SD10_29.txt
chr20:33868632-33871978	Blood	Cancer	SD10_29.txt
chr20:33872295-33872528	Blood	Cancer	SD10_29.txt
chr20:35827628-35832287	Blood	Cancer	SD10_29.txt
chr20:35833304-35835675	Blood	Cancer	SD10_29.txt
chr20:35858462-35860698	Blood	Cancer	SD10_29.txt
chr20:56083844-56087647	Blood	Cancer	SD10_29.txt
chr20:56089797-56090769	Blood	Cancer	SD10_29.txt
chr20:56090890-56093813	Blood	Cancer	SD10_29.txt
chr20:57568167-57568503	Blood	Cancer	SD10_29.txt
chr20:57568819-57569164	Blood	Cancer	SD10_29.txt
chr2:10580994-10581634	Blood	Cancer	SD10_29.txt
chr2:10581849-10581942	Blood	Cancer	SD10_29.txt
chr2:131103272-131103351	Blood	Cancer	SD10_29.txt
chr2:131103506-131103590	Blood	Cancer	SD10_29.txt
chr21:44476997-44478254	Blood	Cancer	SD10_29.txt
chr21:44484101-44485312	Blood	Cancer	SD10_29.txt
chr21:44485382-44485496	Blood	Cancer	SD10_29.txt
chr21:44485631-44485725	Blood	Cancer	SD10_29.txt
chr21:44493451-44495879	Blood	Cancer	SD10_29.txt
chr21:47635212-47635598	Blood	Cancer	SD10_29.txt
chr2:171811292-171812945	Blood	Cancer	SD10_29.txt
chr2:171813069-171818172	Blood	Cancer	SD10_29.txt
chr2:171818259-171819348	Blood	Cancer	SD10_29.txt
chr2:171819456-171822299	Blood	Cancer	SD10_29.txt
chr2:176043130-176043784	Blood	Cancer	SD10_29.txt
chr2:176043978-176044825	Blood	Cancer	SD10_29.txt
chr2:176046194-176046383	Blood	Cancer	SD10_29.txt
chr2:188368497-188378342	Blood	Cancer	SD10_29.txt
chr2:203772682-203776158	Blood	Cancer	SD10_29.txt
chr22:19444441-19445593	Blood	Cancer	SD10_29.txt
chr22:19445662-19452724	Blood	Cancer	SD10_29.txt
chr22:19452797-19455395	Blood	Cancer	SD10_29.txt
chr22:19459331-19462590	Blood	Cancer	SD10_29.txt
chr22:19463125-19466605	Blood	Cancer	SD10_29.txt
chr22:19471528-19481849	Blood	Cancer	SD10_29.txt
chr22:19483552-19484908	Blood	Cancer	SD10_29.txt
chr22:19486674-19492884	Blood	Cancer	SD10_29.txt
chr22:19493004-19494908	Blood	Cancer	SD10_29.txt
chr22:19495387-19496052	Blood	Cancer	SD10_29.txt
chr22:19502410-19502487	Blood	Cancer	SD10_29.txt
chr22:19502571-19504049	Blood	Cancer	SD10_29.txt
chr22:19711102-19711376	Blood	Cancer	SD10_29.txt
chr22:19950338-19951088	Blood	Cancer	SD10_29.txt
chr22:19951282-19951690	Blood	Cancer	SD10_29.txt
chr22:20106672-20109786	Blood	Cancer	SD10_29.txt
chr2:220367163-220368804	Blood	Cancer	SD10_29.txt
chr22:21354721-21354935	Blood	Cancer	SD10_29.txt
chr22:21983076-21983298	Blood	Cancer	SD10_29.txt
chr22:21983476-21983596	Blood	Cancer	SD10_29.txt
chr22:21997347-21998182	Blood	Cancer	SD10_29.txt
chr22:22142677-22142982	Blood	Cancer	SD10_29.txt
chr22:22153417-22160138	Blood	Cancer	SD10_29.txt
chr22:22160328-22161952	Blood	Cancer	SD10_29.txt
chr22:22300480-22307163	Blood	Cancer	SD10_29.txt
chr22:22891065-22892147	Blood	Cancer	SD10_29.txt
chr22:22892756-22893188	Blood	Cancer	SD10_29.txt
chr22:22893511-22899231	Blood	Cancer	SD10_29.txt
chr22:22899350-22899964	Blood	Cancer	SD10_29.txt
chr22:26928711-26932253	Blood	Cancer	SD10_29.txt
chr2:232011070-232018277	Blood	Cancer	SD10_29.txt
chr22:38245489-38246021	Blood	Cancer	SD10_29.txt
chr2:240954277-240957969	Blood	Cancer	SD10_29.txt
chr22:41645821-41647010	Blood	Cancer	SD10_29.txt
chr2:27260046-27260428	Blood	Cancer	SD10_29.txt
chr2:74754186-74754374	Blood	Cancer	SD10_29.txt
chr2:74754717-74754862	Blood	Cancer	SD10_29.txt
chr2:74755448-74755543	Blood	Cancer	SD10_29.txt
chr2:74756626-74756706	Blood	Cancer	SD10_29.txt
chr2:85766501-85768205	Blood	Cancer	SD10_29.txt
chr2:85769095-85769277	Blood	Cancer	SD10_29.txt
chr2:85823772-85823944	Blood	Cancer	SD10_29.txt
chr2:85846412-85848607	Blood	Cancer	SD10_29.txt
chr2:96934396-96935005	Blood	Cancer	SD10_29.txt
chr2:96943688-96943974	Blood	Cancer	SD10_29.txt
chr2:96945297-96947551	Blood	Cancer	SD10_29.txt
chr2:97543779-97544152	Blood	Cancer	SD10_29.txt
chr2:97559788-97560797	Blood	Cancer	SD10_29.txt
chr3:10359778-10362733	Blood	Cancer	SD10_29.txt
chr3:12645788-12647699	Blood	Cancer	SD10_29.txt
chr3:126735527-126735786	Blood	Cancer	SD10_29.txt
chr3:13395607-13399721	Blood	Cancer	SD10_29.txt
chr3:13399895-13401769	Blood	Cancer	SD10_29.txt
chr3:135979377-135980793	Blood	Cancer	SD10_29.txt
chr3:136002789-136012597	Blood	Cancer	SD10_29.txt
chr3:183963146-183963255	Blood	Cancer	SD10_29.txt
chr3:184025496-184025677	Blood	Cancer	SD10_29.txt
chr3:186501428-186502220	Blood	Cancer	SD10_29.txt
chr3:33906922-33907842	Blood	Cancer	SD10_29.txt
chr3:49095323-49114141	Blood	Cancer	SD10_29.txt
chr3:52017605-52018062	Blood	Cancer	SD10_29.txt
chr3:52022619-52022781	Blood	Cancer	SD10_29.txt
chr4:56471516-56473464	Blood	Cancer	SD10_29.txt
chr4:56475346-56482504	Blood	Cancer	SD10_29.txt
chr4:56482552-56496568	Blood	Cancer	SD10_29.txt
chr4:76704011-76708214	Blood	Cancer	SD10_29.txt
chr5:10391843-10394193	Blood	Cancer	SD10_29.txt
chr5:10405789-10407213	Blood	Cancer	SD10_29.txt
chr5:10423936-10426501	Blood	Cancer	SD10_29.txt
chr5:10426634-10430004	Blood	Cancer	SD10_29.txt
chr5:126859274-126860222	Blood	Cancer	SD10_29.txt
chr5:132202379-132202560	Blood	Cancer	SD10_29.txt
chr5:141005331-141005579	Blood	Cancer	SD10_29.txt
chr5:141007524-141007680	Blood	Cancer	SD10_29.txt
chr5:141007754-141008125	Blood	Cancer	SD10_29.txt
chr5:141307863-141309146	Blood	Cancer	SD10_29.txt
chr5:145838900-145843113	Blood	Cancer	SD10_29.txt
chr5:145843356-145849106	Blood	Cancer	SD10_29.txt
chr5:159848898-159849308	Blood	Cancer	SD10_29.txt
chr5:176943836-176943919	Blood	Cancer	SD10_29.txt
chr5:180666582-180668491	Blood	Cancer	SD10_29.txt
chr5:40834708-40835284	Blood	Cancer	SD10_29.txt
chr5:43659452-43675612	Blood	Cancer	SD10_29.txt
chr6:10725270-10726139	Blood	Cancer	SD10_29.txt
chr6:10728960-10730847	Blood	Cancer	SD10_29.txt
chr6:133135752-133135870	Blood	Cancer	SD10_29.txt
chr6:170855272-170858093	Blood	Cancer	SD10_29.txt
chr6:170892835-170893386	Blood	Cancer	SD10_29.txt
chr6:24775472-24777449	Blood	Cancer	SD10_29.txt
chr6:28888019-28889668	Blood	Cancer	SD10_29.txt
chr6:3006793-3010258	Blood	Cancer	SD10_29.txt
chr6:3012908-3015763	Blood	Cancer	SD10_29.txt
chr6:3017219-3019712	Blood	Cancer	SD10_29.txt
chr6:30313005-30313074	Blood	Cancer	SD10_29.txt
chr6:30313350-30314208	Blood	Cancer	SD10_29.txt
chr6:30587583-30587697	Blood	Cancer	SD10_29.txt
chr6:30587766-30590608	Blood	Cancer	SD10_29.txt
chr6:30590675-30592659	Blood	Cancer	SD10_29.txt
chr6:30592719-30593278	Blood	Cancer	SD10_29.txt
chr6:31508311-31509726	Blood	Cancer	SD10_29.txt
chr6:31655072-31655274	Blood	Cancer	SD10_29.txt
chr6:31664810-31668718	Blood	Cancer	SD10_29.txt
chr6:31702040-31704038	Blood	Cancer	SD10_29.txt
chr6:31765659-31765766	Blood	Cancer	SD10_29.txt
chr6:31802977-31803187	Blood	Cancer	SD10_29.txt
chr6:32123755-32125413	Blood	Cancer	SD10_29.txt
chr6:32137815-32137941	Blood	Cancer	SD10_29.txt
chr6:34392998-34393808	Blood	Cancer	SD10_29.txt
chr6:34725328-34725688	Blood	Cancer	SD10_29.txt
chr6:34725731-34730371	Blood	Cancer	SD10_29.txt
chr6:34735774-34738067	Blood	Cancer	SD10_29.txt
chr6:35436216-35436575	Blood	Cancer	SD10_29.txt
chr6:41757074-41757305	Blood	Cancer	SD10_29.txt
chr6:42986709-42986829	Blood	Cancer	SD10_29.txt
chr6:43193881-43194064	Blood	Cancer	SD10_29.txt
chr6:43603658-43604117	Blood	Cancer	SD10_29.txt
chr6:43639643-43642938	Blood	Cancer	SD10_29.txt
chr6:43643354-43646254	Blood	Cancer	SD10_29.txt
chr6:44195079-44197126	Blood	Cancer	SD10_29.txt
chr6:44197528-44197643	Blood	Cancer	SD10_29.txt
chr6:44197783-44198083	Blood	Cancer	SD10_29.txt
chr6:44198402-44198547	Blood	Cancer	SD10_29.txt
chr6:44199843-44200079	Blood	Cancer	SD10_29.txt
chr6:49574634-49574862	Blood	Cancer	SD10_29.txt
chr6:49574933-49578736	Blood	Cancer	SD10_29.txt
chr6:49578858-49580109	Blood	Cancer	SD10_29.txt
chr6:49580247-49582399	Blood	Cancer	SD10_29.txt
chr6:49582566-49583336	Blood	Cancer	SD10_29.txt
chr6:49583484-49585780	Blood	Cancer	SD10_29.txt
chr6:49587075-49604368	Blood	Cancer	SD10_29.txt
chr6:53135525-53138017	Blood	Cancer	SD10_29.txt
chr6:53138142-53139887	Blood	Cancer	SD10_29.txt
chr6:53140059-53140976	Blood	Cancer	SD10_29.txt
chr6:68598713-68598802	Blood	Cancer	SD10_29.txt
chr7:120716702-120737752	Blood	Cancer	SD10_29.txt
chr7:120737885-120739979	Blood	Cancer	SD10_29.txt
chr7:128619177-128620024	Blood	Cancer	SD10_29.txt
chr7:129832663-129841689	Blood	Cancer	SD10_29.txt
chr7:129841931-129842371	Blood	Cancer	SD10_29.txt
chr7:135322807-135323304	Blood	Cancer	SD10_29.txt
chr7:140402810-140404659	Blood	Cancer	SD10_29.txt
chr7:142564360-142564660	Blood	Cancer	SD10_29.txt
chr7:148515209-148516687	Blood	Cancer	SD10_29.txt
chr7:150647508-150648008	Blood	Cancer	SD10_29.txt
chr7:150648208-150648535	Blood	Cancer	SD10_29.txt
chr7:150648923-150649512	Blood	Cancer	SD10_29.txt
chr7:155090407-155093275	Blood	Cancer	SD10_29.txt
chr7:155093400-155093960	Blood	Cancer	SD10_29.txt
chr7:155094127-155094456	Blood	Cancer	SD10_29.txt
chr7:155094556-155099950	Blood	Cancer	SD10_29.txt
chr7:158534587-158536219	Blood	Cancer	SD10_29.txt
chr7:43906581-43908561	Blood	Cancer	SD10_29.txt
chr7:43908975-43909055	Blood	Cancer	SD10_29.txt
chr7:44155492-44155713	Blood	Cancer	SD10_29.txt
chr7:44610476-44611090	Blood	Cancer	SD10_29.txt
chr7:45143042-45143697	Blood	Cancer	SD10_29.txt
chr7:45145363-45148425	Blood	Cancer	SD10_29.txt
chr7:45148886-45151241	Blood	Cancer	SD10_29.txt
chr7:66410248-66413530	Blood	Cancer	SD10_29.txt
chr7:99057816-99063751	Blood	Cancer	SD10_29.txt
chr7:99693093-99693396	Blood	Cancer	SD10_29.txt
chr7:99693790-99694923	Blood	Cancer	SD10_29.txt
chr7:99696826-99696901	Blood	Cancer	SD10_29.txt
chr8:11666400-11667175	Blood	Cancer	SD10_29.txt
chr8:11687929-11689026	Blood	Cancer	SD10_29.txt
chr8:11689179-11695896	Blood	Cancer	SD10_29.txt
chr8:142437169-142437849	Blood	Cancer	SD10_29.txt
chr8:142437924-142441026	Blood	Cancer	SD10_29.txt
chr8:145151153-145151239	Blood	Cancer	SD10_29.txt
chr8:145151397-145151486	Blood	Cancer	SD10_29.txt
chr8:145151647-145151936	Blood	Cancer	SD10_29.txt
chr8:145540578-145540684	Blood	Cancer	SD10_29.txt
chr8:145541680-145541757	Blood	Cancer	SD10_29.txt
chr8:145542025-145542123	Blood	Cancer	SD10_29.txt
chr8:21777299-21824367	Blood	Cancer	SD10_29.txt
chr8:21856816-21857046	Blood	Cancer	SD10_29.txt
chr8:48746957-48748898	Blood	Cancer	SD10_29.txt
chr8:48873574-48873690	Blood	Cancer	SD10_29.txt
chr8:48874240-48874612	Blood	Cancer	SD10_29.txt
chr8:48878967-48879924	Blood	Cancer	SD10_29.txt
chr8:48883436-48883900	Blood	Cancer	SD10_29.txt
chr8:98788336-98817580	Blood	Cancer	SD10_29.txt
chr8:98827629-98828285	Blood	Cancer	SD10_29.txt
chr9:123632223-123632720	Blood	Cancer	SD10_29.txt
chr9:123632816-123636256	Blood	Cancer	SD10_29.txt
chr9:123636338-123636833	Blood	Cancer	SD10_29.txt
chr9:127623834-127624188	Blood	Cancer	SD10_29.txt
chr9:131046910-131048217	Blood	Cancer	SD10_29.txt
chr9:131079505-131083877	Blood	Cancer	SD10_29.txt
chr9:131398717-131399196	Blood	Cancer	SD10_29.txt
chr9:135919313-135926169	Blood	Cancer	SD10_29.txt
chr9:138393819-138395387	Blood	Cancer	SD10_29.txt
chr9:138825361-138830067	Blood	Cancer	SD10_29.txt
chr9:138837096-138837734	Blood	Cancer	SD10_29.txt
chr9:138837843-138838114	Blood	Cancer	SD10_29.txt
chr9:138838217-138839643	Blood	Cancer	SD10_29.txt
chr9:138845599-138847140	Blood	Cancer	SD10_29.txt
chr9:139557560-139559143	Blood	Cancer	SD10_29.txt
chr9:139559237-139562692	Blood	Cancer	SD10_29.txt
chr9:139563125-139564057	Blood	Cancer	SD10_29.txt
chr9:139564173-139564365	Blood	Cancer	SD10_29.txt
chr9:139564461-139564620	Blood	Cancer	SD10_29.txt
chr9:139564782-139565401	Blood	Cancer	SD10_29.txt
chr9:139565466-139566377	Blood	Cancer	SD10_29.txt
chr9:139566540-139566715	Blood	Cancer	SD10_29.txt
chr9:140348272-140348842	Blood	Cancer	SD10_29.txt
chr9:35101008-35101131	Blood	Cancer	SD10_29.txt
chrX:151131115-151138140	Blood	Cancer	SD10_29.txt
chrX:152959722-152959798	Blood	Cancer	SD10_29.txt
chrX:153062987-153063179	Blood	Cancer	SD10_29.txt
chrX:153198037-153199395	Blood	Cancer	SD10_29.txt
chrX:153714672-153714875	Blood	Cancer	SD10_29.txt
chrX:47441873-47442806	Blood	Cancer	SD10_29.txt
chrX:48317420-48317921	Blood	Cancer	SD10_29.txt
chrX:48318025-48318117	Blood	Cancer	SD10_29.txt
chrX:48318262-48319034	Blood	Cancer	SD10_29.txt
chrX:48319150-48319371	Blood	Cancer	SD10_29.txt
chrX:48319472-48320103	Blood	Cancer	SD10_29.txt
chrX:48320183-48320392	Blood	Cancer	SD10_29.txt
chrX:48320530-48320618	Blood	Cancer	SD10_29.txt
chrX:48321365-48324401	Blood	Cancer	SD10_29.txt
chrX:48324480-48324616	Blood	Cancer	SD10_29.txt
chrX:48325259-48325348	Blood	Cancer	SD10_29.txt
chrX:48340894-48340984	Blood	Cancer	SD10_29.txt
chrX:48382460-48385376	Blood	Cancer	SD10_29.txt
chrX:48385413-48385542	Blood	Cancer	SD10_29.txt
chrX:48385673-48386621	Blood	Cancer	SD10_29.txt
chrX:48645053-48649497	Blood	Cancer	SD10_29.txt
chrX:48649736-48650250	Blood	Cancer	SD10_29.txt
chrX:48650628-48650729	Blood	Cancer	SD10_29.txt
chrX:48650875-48651578	Blood	Cancer	SD10_29.txt
chrX:48751100-48751182	Blood	Cancer	SD10_29.txt
chrX:48754141-48755006	Blood	Cancer	SD10_29.txt
chrX:53459064-53459194	Blood	Cancer	SD10_29.txt
chrX:71496084-71497042	Blood	Cancer	SD10_29.txt
chrX:77378871-77380370	Blood	Cancer	SD10_29.txt
chr10:104459246-104465102	Breast	Cancer	SD10_33.txt
chr10:104849665-104850367	Breast	Cancer	SD10_33.txt
chr10:117849433-117853212	Breast	Cancer	SD10_33.txt
chr10:117853347-117856165	Breast	Cancer	SD10_33.txt
chr10:117856275-117884731	Breast	Cancer	SD10_33.txt
chr10:118029098-118030333	Breast	Cancer	SD10_33.txt
chr10:121336262-121336591	Breast	Cancer	SD10_33.txt
chr10:121337047-121337152	Breast	Cancer	SD10_33.txt
chr10:27420870-27422967	Breast	Cancer	SD10_33.txt
chr10:5493900-5494320	Breast	Cancer	SD10_33.txt
chr10:5836982-5838725	Breast	Cancer	SD10_33.txt
chr10:70721913-70723046	Breast	Cancer	SD10_33.txt
chr10:8106101-8111435	Breast	Cancer	SD10_33.txt
chr10:8111561-8115701	Breast	Cancer	SD10_33.txt
chr10:89474620-89474741	Breast	Cancer	SD10_33.txt
chr10:95066758-95069776	Breast	Cancer	SD10_33.txt
chr10:95072967-95076470	Breast	Cancer	SD10_33.txt
chr10:95076570-95079628	Breast	Cancer	SD10_33.txt
chr10:95079770-95082834	Breast	Cancer	SD10_33.txt
chr10:95082930-95083026	Breast	Cancer	SD10_33.txt
chr10:95088668-95089420	Breast	Cancer	SD10_33.txt
chr10:95089591-95092977	Breast	Cancer	SD10_33.txt
chr10:95093069-95093514	Breast	Cancer	SD10_33.txt
chr10:95095803-95097571	Breast	Cancer	SD10_33.txt
chr10:95103689-95107373	Breast	Cancer	SD10_33.txt
chr10:95111052-95111169	Breast	Cancer	SD10_33.txt
chr10:95111328-95111421	Breast	Cancer	SD10_33.txt
chr10:95111603-95113567	Breast	Cancer	SD10_33.txt
chr10:95115493-95116431	Breast	Cancer	SD10_33.txt
chr10:95119735-95121208	Breast	Cancer	SD10_33.txt
chr10:95123832-95126148	Breast	Cancer	SD10_33.txt
chr10:95126312-95129401	Breast	Cancer	SD10_33.txt
chr10:95129533-95132686	Breast	Cancer	SD10_33.txt
chr10:95147670-95148786	Breast	Cancer	SD10_33.txt
chr10:95157213-95159148	Breast	Cancer	SD10_33.txt
chr10:95163976-95168543	Breast	Cancer	SD10_33.txt
chr10:98312816-98319415	Breast	Cancer	SD10_33.txt
chr1:108697757-108700083	Breast	Cancer	SD10_33.txt
chr1:108700242-108703803	Breast	Cancer	SD10_33.txt
chr1:109955757-109957858	Breast	Cancer	SD10_33.txt
chr1:110129504-110134664	Breast	Cancer	SD10_33.txt
chr1:115251275-115252189	Breast	Cancer	SD10_33.txt
chr1:115252349-115256420	Breast	Cancer	SD10_33.txt
chr1:115261366-115262199	Breast	Cancer	SD10_33.txt
chr1:115262363-115263159	Breast	Cancer	SD10_33.txt
chr1:115263338-115266503	Breast	Cancer	SD10_33.txt
chr1:115266623-115267841	Breast	Cancer	SD10_33.txt
chr1:115267954-115268831	Breast	Cancer	SD10_33.txt
chr1:115269711-115272878	Breast	Cancer	SD10_33.txt
chr1:115273043-115273128	Breast	Cancer	SD10_33.txt
chr1:115273269-115275224	Breast	Cancer	SD10_33.txt
chr1:115275437-115276352	Breast	Cancer	SD10_33.txt
chr1:115276478-115276609	Breast	Cancer	SD10_33.txt
chr1:115276738-115277062	Breast	Cancer	SD10_33.txt
chr1:115277144-115279378	Breast	Cancer	SD10_33.txt
chr1:115279476-115280583	Breast	Cancer	SD10_33.txt
chr1:115280693-115282312	Breast	Cancer	SD10_33.txt
chr1:115282511-115292441	Breast	Cancer	SD10_33.txt
chr1:116931394-116931523	Breast	Cancer	SD10_33.txt
chr1:116932329-116932834	Breast	Cancer	SD10_33.txt
chr1:116933033-116933403	Breast	Cancer	SD10_33.txt
chr1:116936345-116937731	Breast	Cancer	SD10_33.txt
chr11:46773084-46774184	Breast	Cancer	SD10_33.txt
chr11:47640471-47644252	Breast	Cancer	SD10_33.txt
chr1:150600068-150601889	Breast	Cancer	SD10_33.txt
chr1:150939338-150939549	Breast	Cancer	SD10_33.txt
chr1:150939678-150939867	Breast	Cancer	SD10_33.txt
chr1:150939960-150940139	Breast	Cancer	SD10_33.txt
chr1:150940190-150940295	Breast	Cancer	SD10_33.txt
chr1:150940353-150940558	Breast	Cancer	SD10_33.txt
chr1:150940677-150940870	Breast	Cancer	SD10_33.txt
chr1:150940988-150941393	Breast	Cancer	SD10_33.txt
chr1:160970917-160971074	Breast	Cancer	SD10_33.txt
chr11:62490185-62490284	Breast	Cancer	SD10_33.txt
chr11:63963285-63964742	Breast	Cancer	SD10_33.txt
chr11:63967508-63967640	Breast	Cancer	SD10_33.txt
chr11:65977922-65978604	Breast	Cancer	SD10_33.txt
chr11:70265962-70266505	Breast	Cancer	SD10_33.txt
chr11:70266616-70267575	Breast	Cancer	SD10_33.txt
chr11:70271507-70275156	Breast	Cancer	SD10_33.txt
chr11:72468929-72469574	Breast	Cancer	SD10_33.txt
chr1:182848545-182849631	Breast	Cancer	SD10_33.txt
chr1:182850560-182850654	Breast	Cancer	SD10_33.txt
chr1:205687607-205688654	Breast	Cancer	SD10_33.txt
chr1:206902820-206903316	Breast	Cancer	SD10_33.txt
chr12:110764280-110765357	Breast	Cancer	SD10_33.txt
chr12:110765822-110770401	Breast	Cancer	SD10_33.txt
chr12:125284788-125292306	Breast	Cancer	SD10_33.txt
chr12:125294835-125296415	Breast	Cancer	SD10_33.txt
chr12:125298951-125299518	Breast	Cancer	SD10_33.txt
chr12:13062105-13065017	Breast	Cancer	SD10_33.txt
chr12:15035214-15035905	Breast	Cancer	SD10_33.txt
chr12:15037179-15038664	Breast	Cancer	SD10_33.txt
chr12:2907037-2907871	Breast	Cancer	SD10_33.txt
chr12:2907992-2908253	Breast	Cancer	SD10_33.txt
chr12:2908410-2909015	Breast	Cancer	SD10_33.txt
chr12:2909106-2909204	Breast	Cancer	SD10_33.txt
chr12:2910522-2912316	Breast	Cancer	SD10_33.txt
chr12:46591600-46591701	Breast	Cancer	SD10_33.txt
chr12:46594981-46596792	Breast	Cancer	SD10_33.txt
chr12:46596872-46598083	Breast	Cancer	SD10_33.txt
chr12:46598200-46598314	Breast	Cancer	SD10_33.txt
chr12:46598373-46599862	Breast	Cancer	SD10_33.txt
chr12:46601019-46601311	Breast	Cancer	SD10_33.txt
chr12:46601404-46602836	Breast	Cancer	SD10_33.txt
chr12:46602910-46622935	Breast	Cancer	SD10_33.txt
chr12:46623051-46623346	Breast	Cancer	SD10_33.txt
chr12:46623422-46633461	Breast	Cancer	SD10_33.txt
chr12:50152058-50152165	Breast	Cancer	SD10_33.txt
chr12:50152263-50152465	Breast	Cancer	SD10_33.txt
chr12:50153104-50155486	Breast	Cancer	SD10_33.txt
chr12:52567548-52574296	Breast	Cancer	SD10_33.txt
chr12:52574392-52574686	Breast	Cancer	SD10_33.txt
chr12:52579371-52585386	Breast	Cancer	SD10_33.txt
chr12:53345429-53345514	Breast	Cancer	SD10_33.txt
chr12:6701732-6701861	Breast	Cancer	SD10_33.txt
chr12:67688936-67691186	Breast	Cancer	SD10_33.txt
chr12:67691443-67691527	Breast	Cancer	SD10_33.txt
chr12:67698526-67698883	Breast	Cancer	SD10_33.txt
chr12:67701272-67703680	Breast	Cancer	SD10_33.txt
chr12:67705580-67706385	Breast	Cancer	SD10_33.txt
chr12:69987393-69990935	Breast	Cancer	SD10_33.txt
chr12:79988213-79990290	Breast	Cancer	SD10_33.txt
chr13:31711661-31712543	Breast	Cancer	SD10_33.txt
chr13:31712705-31712917	Breast	Cancer	SD10_33.txt
chr13:31713037-31713136	Breast	Cancer	SD10_33.txt
chr13:31714446-31715258	Breast	Cancer	SD10_33.txt
chr13:31715396-31717928	Breast	Cancer	SD10_33.txt
chr13:31718060-31719699	Breast	Cancer	SD10_33.txt
chr13:31722229-31722510	Breast	Cancer	SD10_33.txt
chr13:31724319-31725083	Breast	Cancer	SD10_33.txt
chr13:31728892-31729650	Breast	Cancer	SD10_33.txt
chr14:102548158-102548447	Breast	Cancer	SD10_33.txt
chr14:102550030-102550129	Breast	Cancer	SD10_33.txt
chr14:102550901-102551017	Breast	Cancer	SD10_33.txt
chr14:103806140-103806763	Breast	Cancer	SD10_33.txt
chr14:38061916-38064105	Breast	Cancer	SD10_33.txt
chr14:58714550-58718836	Breast	Cancer	SD10_33.txt
chr14:62207906-62211422	Breast	Cancer	SD10_33.txt
chr14:75614440-75618734	Breast	Cancer	SD10_33.txt
chr14:77926149-77928502	Breast	Cancer	SD10_33.txt
chr14:77928585-77928984	Breast	Cancer	SD10_33.txt
chr14:77929102-77930940	Breast	Cancer	SD10_33.txt
chr14:77932010-77934425	Breast	Cancer	SD10_33.txt
chr14:77934527-77934799	Breast	Cancer	SD10_33.txt
chr14:78177239-78182114	Breast	Cancer	SD10_33.txt
chr14:96991728-96993766	Breast	Cancer	SD10_33.txt
chr14:97018959-97022183	Breast	Cancer	SD10_33.txt
chr15:63631144-63632486	Breast	Cancer	SD10_33.txt
chr15:63632644-63632918	Breast	Cancer	SD10_33.txt
chr15:76523739-76566752	Breast	Cancer	SD10_33.txt
chr15:76578079-76578711	Breast	Cancer	SD10_33.txt
chr15:76580286-76584771	Breast	Cancer	SD10_33.txt
chr15:90631979-90633710	Breast	Cancer	SD10_33.txt
chr15:96877832-96880576	Breast	Cancer	SD10_33.txt
chr16:10626949-10631784	Breast	Cancer	SD10_33.txt
chr16:18804692-18805920	Breast	Cancer	SD10_33.txt
chr16:18806903-18809246	Breast	Cancer	SD10_33.txt
chr1:65300340-65301078	Breast	Cancer	SD10_33.txt
chr1:65307022-65307133	Breast	Cancer	SD10_33.txt
chr16:68772314-68835572	Breast	Cancer	SD10_33.txt
chr16:68835796-68842326	Breast	Cancer	SD10_33.txt
chr16:68842470-68842595	Breast	Cancer	SD10_33.txt
chr16:68842751-68844099	Breast	Cancer	SD10_33.txt
chr16:68844244-68845586	Breast	Cancer	SD10_33.txt
chr16:68847398-68849417	Breast	Cancer	SD10_33.txt
chr16:68849662-68853182	Breast	Cancer	SD10_33.txt
chr16:68853328-68855903	Breast	Cancer	SD10_33.txt
chr16:68856128-68857301	Breast	Cancer	SD10_33.txt
chr16:68857529-68862076	Breast	Cancer	SD10_33.txt
chr16:68863700-68867192	Breast	Cancer	SD10_33.txt
chr16:69745184-69746930	Breast	Cancer	SD10_33.txt
chr16:69747032-69748866	Breast	Cancer	SD10_33.txt
chr16:69748980-69752025	Breast	Cancer	SD10_33.txt
chr16:69752156-69752272	Breast	Cancer	SD10_33.txt
chr16:69752437-69760335	Breast	Cancer	SD10_33.txt
chr16:70564820-70566381	Breast	Cancer	SD10_33.txt
chr16:70566523-70569210	Breast	Cancer	SD10_33.txt
chr16:70569323-70572225	Breast	Cancer	SD10_33.txt
chr16:70573110-70575571	Breast	Cancer	SD10_33.txt
chr16:70578436-70582272	Breast	Cancer	SD10_33.txt
chr16:70590237-70590788	Breast	Cancer	SD10_33.txt
chr16:70599173-70599270	Breast	Cancer	SD10_33.txt
chr16:74497377-74499573	Breast	Cancer	SD10_33.txt
chr16:88786368-88786476	Breast	Cancer	SD10_33.txt
chr17:39680520-39680630	Breast	Cancer	SD10_33.txt
chr17:45695823-45696374	Breast	Cancer	SD10_33.txt
chr17:55918413-55918543	Breast	Cancer	SD10_33.txt
chr17:57076820-57078958	Breast	Cancer	SD10_33.txt
chr17:57079075-57089688	Breast	Cancer	SD10_33.txt
chr17:57094785-57105775	Breast	Cancer	SD10_33.txt
chr17:57126754-57128574	Breast	Cancer	SD10_33.txt
chr17:57128689-57134235	Breast	Cancer	SD10_33.txt
chr17:57134415-57138392	Breast	Cancer	SD10_33.txt
chr17:57157238-57158457	Breast	Cancer	SD10_33.txt
chr17:57697534-57721636	Breast	Cancer	SD10_33.txt
chr17:57721844-57724758	Breast	Cancer	SD10_33.txt
chr17:57725027-57725600	Breast	Cancer	SD10_33.txt
chr17:57728677-57733214	Breast	Cancer	SD10_33.txt
chr17:57737949-57738803	Breast	Cancer	SD10_33.txt
chr17:57739004-57741202	Breast	Cancer	SD10_33.txt
chr17:57741355-57742147	Breast	Cancer	SD10_33.txt
chr17:57742270-57743463	Breast	Cancer	SD10_33.txt
chr17:57743601-57743840	Breast	Cancer	SD10_33.txt
chr17:57744005-57744157	Breast	Cancer	SD10_33.txt
chr17:57744338-57746137	Breast	Cancer	SD10_33.txt
chr17:57746301-57751007	Breast	Cancer	SD10_33.txt
chr17:57751133-57752061	Breast	Cancer	SD10_33.txt
chr17:57752204-57754314	Breast	Cancer	SD10_33.txt
chr17:57754549-57756757	Breast	Cancer	SD10_33.txt
chr17:57756880-57758272	Breast	Cancer	SD10_33.txt
chr17:57758418-57758655	Breast	Cancer	SD10_33.txt
chr17:57758839-57759007	Breast	Cancer	SD10_33.txt
chr17:57759200-57759631	Breast	Cancer	SD10_33.txt
chr17:57759789-57759989	Breast	Cancer	SD10_33.txt
chr17:57760154-57760267	Breast	Cancer	SD10_33.txt
chr17:57760375-57760455	Breast	Cancer	SD10_33.txt
chr17:57760623-57760747	Breast	Cancer	SD10_33.txt
chr17:57761117-57761235	Breast	Cancer	SD10_33.txt
chr17:57761346-57762416	Breast	Cancer	SD10_33.txt
chr17:57762587-57762947	Breast	Cancer	SD10_33.txt
chr17:57763169-57767996	Breast	Cancer	SD10_33.txt
chr17:57915758-57917128	Breast	Cancer	SD10_33.txt
chr17:58525195-58529240	Breast	Cancer	SD10_33.txt
chr17:58533742-58538023	Breast	Cancer	SD10_33.txt
chr17:58538148-58539170	Breast	Cancer	SD10_33.txt
chr17:58541471-58543651	Breast	Cancer	SD10_33.txt
chr17:58543820-58556508	Breast	Cancer	SD10_33.txt
chr17:59445855-59469337	Breast	Cancer	SD10_33.txt
chr17:61824321-61829299	Breast	Cancer	SD10_33.txt
chr17:61829467-61829679	Breast	Cancer	SD10_33.txt
chr17:61830159-61831792	Breast	Cancer	SD10_33.txt
chr17:61831878-61833599	Breast	Cancer	SD10_33.txt
chr17:61833930-61838273	Breast	Cancer	SD10_33.txt
chr17:61838339-61838589	Breast	Cancer	SD10_33.txt
chr17:61890814-61892922	Breast	Cancer	SD10_33.txt
chr17:61910530-61910657	Breast	Cancer	SD10_33.txt
chr17:61910780-61910946	Breast	Cancer	SD10_33.txt
chr17:61911082-61911268	Breast	Cancer	SD10_33.txt
chr17:61911366-61911526	Breast	Cancer	SD10_33.txt
chr17:61911935-61912064	Breast	Cancer	SD10_33.txt
chr17:61912160-61912771	Breast	Cancer	SD10_33.txt
chr17:61912927-61914281	Breast	Cancer	SD10_33.txt
chr17:62498667-62499043	Breast	Cancer	SD10_33.txt
chr17:62499466-62499547	Breast	Cancer	SD10_33.txt
chr17:65021116-65026581	Breast	Cancer	SD10_33.txt
chr17:66033323-66033473	Breast	Cancer	SD10_33.txt
chr17:66039115-66039215	Breast	Cancer	SD10_33.txt
chr18:33689708-33691021	Breast	Cancer	SD10_33.txt
chr18:33691212-33692463	Breast	Cancer	SD10_33.txt
chr18:33692544-33694059	Breast	Cancer	SD10_33.txt
chr18:33694437-33696636	Breast	Cancer	SD10_33.txt
chr18:33696742-33702014	Breast	Cancer	SD10_33.txt
chr18:33702233-33703457	Breast	Cancer	SD10_33.txt
chr18:33703627-33704482	Breast	Cancer	SD10_33.txt
chr18:33704663-33706181	Breast	Cancer	SD10_33.txt
chr20:17581690-17585199	Breast	Cancer	SD10_33.txt
chr20:35838568-35842162	Breast	Cancer	SD10_33.txt
chr20:35857147-35858375	Breast	Cancer	SD10_33.txt
chr20:39708820-39709804	Breast	Cancer	SD10_33.txt
chr20:39750795-39751834	Breast	Cancer	SD10_33.txt
chr20:42088535-42088672	Breast	Cancer	SD10_33.txt
chr20:42310495-42311433	Breast	Cancer	SD10_33.txt
chr20:42311526-42315491	Breast	Cancer	SD10_33.txt
chr20:43530474-43532633	Breast	Cancer	SD10_33.txt
chr20:43532757-43533608	Breast	Cancer	SD10_33.txt
chr20:44444384-44444492	Breast	Cancer	SD10_33.txt
chr20:46251074-46252654	Breast	Cancer	SD10_33.txt
chr20:46255920-46256304	Breast	Cancer	SD10_33.txt
chr20:46256493-46256665	Breast	Cancer	SD10_33.txt
chr20:46262380-46262791	Breast	Cancer	SD10_33.txt
chr20:46262939-46264065	Breast	Cancer	SD10_33.txt
chr20:46266527-46267751	Breast	Cancer	SD10_33.txt
chr20:46267946-46268320	Breast	Cancer	SD10_33.txt
chr20:46268795-46270956	Breast	Cancer	SD10_33.txt
chr20:46271128-46275816	Breast	Cancer	SD10_33.txt
chr20:46280020-46281149	Breast	Cancer	SD10_33.txt
chr20:46281816-46282149	Breast	Cancer	SD10_33.txt
chr20:46290640-46291813	Breast	Cancer	SD10_33.txt
chr20:46291956-46292196	Breast	Cancer	SD10_33.txt
chr20:46294037-46294600	Breast	Cancer	SD10_33.txt
chr20:46294697-46295003	Breast	Cancer	SD10_33.txt
chr20:46295232-46300941	Breast	Cancer	SD10_33.txt
chr20:46301137-46305237	Breast	Cancer	SD10_33.txt
chr20:46307548-46311737	Breast	Cancer	SD10_33.txt
chr20:46311913-46313174	Breast	Cancer	SD10_33.txt
chr20:46313325-46318869	Breast	Cancer	SD10_33.txt
chr20:46319039-46331262	Breast	Cancer	SD10_33.txt
chr20:46365686-46385932	Breast	Cancer	SD10_33.txt
chr20:47307634-47309209	Breast	Cancer	SD10_33.txt
chr20:52830997-52831838	Breast	Cancer	SD10_33.txt
chr20:52831979-52835557	Breast	Cancer	SD10_33.txt
chr20:55748366-55749986	Breast	Cancer	SD10_33.txt
chr20:57016139-57019132	Breast	Cancer	SD10_33.txt
chr20:57564076-57564542	Breast	Cancer	SD10_33.txt
chr20:57566130-57566366	Breast	Cancer	SD10_33.txt
chr20:57566501-57566935	Breast	Cancer	SD10_33.txt
chr20:57568819-57569164	Breast	Cancer	SD10_33.txt
chr20:57569294-57569696	Breast	Cancer	SD10_33.txt
chr21:41755511-41756505	Breast	Cancer	SD10_33.txt
chr21:43782604-43783363	Breast	Cancer	SD10_33.txt
chr21:43783516-43786519	Breast	Cancer	SD10_33.txt
chr2:183792954-183793510	Breast	Cancer	SD10_33.txt
chr2:183846104-183847548	Breast	Cancer	SD10_33.txt
chr2:192275898-192278773	Breast	Cancer	SD10_33.txt
chr2:192279395-192280840	Breast	Cancer	SD10_33.txt
chr22:19164206-19164358	Breast	Cancer	SD10_33.txt
chr22:29191720-29192034	Breast	Cancer	SD10_33.txt
chr22:29193193-29195044	Breast	Cancer	SD10_33.txt
chr22:29195141-29196285	Breast	Cancer	SD10_33.txt
chr2:238457921-238460979	Breast	Cancer	SD10_33.txt
chr2:27605095-27605342	Breast	Cancer	SD10_33.txt
chr2:96956553-96957129	Breast	Cancer	SD10_33.txt
chr3:113442388-113442805	Breast	Cancer	SD10_33.txt
chr3:123213817-123219361	Breast	Cancer	SD10_33.txt
chr3:139087130-139088102	Breast	Cancer	SD10_33.txt
chr3:139097031-139097888	Breast	Cancer	SD10_33.txt
chr3:15094974-15100875	Breast	Cancer	SD10_33.txt
chr3:158384533-158384800	Breast	Cancer	SD10_33.txt
chr3:160942852-160945034	Breast	Cancer	SD10_33.txt
chr3:161077682-161089222	Breast	Cancer	SD10_33.txt
chr3:184039891-184040149	Breast	Cancer	SD10_33.txt
chr3:184042902-184043056	Breast	Cancer	SD10_33.txt
chr3:193854277-193854405	Breast	Cancer	SD10_33.txt
chr3:196539722-196541321	Breast	Cancer	SD10_33.txt
chr3:62305507-62306134	Breast	Cancer	SD10_33.txt
chr3:62317074-62318929	Breast	Cancer	SD10_33.txt
[truncated: 1,332 more rows]
